# Supplementary material for: Socioeconomic determinants of Schistosoma mansoni infection using multiple correspondence analysis among rural western Kenyan communities: Evidence from a household-based study
Source: PLoS One. 2021 Jun 23;16(6):e0253041. doi: 10.1371/journal.pone.0253041 (PMC8221481; doi:10.1371/journal.pone.0253041)
Supplement: S1 Data — Data on which the analysis was based. (XLS) [file pone.0253041.s001.xls]

## Sheet: Sheet1
sampleId	village_id	village_type	q4_education_level	q5_hhold_number	q9_income_ac	q22_latrine_pres	latrine_type	q26_water_bathin	water_source_protected_b	q28_drinking_sou	water_source_protected_d	slide_1hworm	slide_1ascaris	slide_1tt	slide_1s_mansoni	slide_1number_of_s_mansoni	slide_2hworm	slide_2ascaris	slide_2tt	slide_2s_mansoni	slide_2number_of_s_mansoni	slide_3hworm	slide_3ascaris	slide_3tt	slide_3s_mansoni	slide_3number_of_s_mansoni	slide_4hworm	slide_4ascaris	slide_4tt	slide_4s_mansoni	slide_4number_of_s_mansoni	sm_status	hookworm_status	ascaris_status	tt_status	sth_status	q10_electricity	q10_refridge	q10_fan	q10_wallclock	q10_woodenbed	q10_sofa	q10_diningtable	q10_carpet	q10_matress	q10_mosquitonet	q10_car	q10_tractor	q10_cellphone
K0052	126	Hotspot	Secondary education	4	Farmer	1	2	Surface water	0	Surface water	0	Negative	Negative	Negative	Negative	0	Negative	Negative	Negative	Positive	1	Negative	Negative	Negative	Negative	0	Negative	Negative	Negative	Negative	0	1	0	0	0	0	0	0	0	0	1	1	0	0	1	1	0	0	1
K0053	126	Hotspot	Primary not completed	6	Own business	1	2	Surface water	0	Surface water	0	Negative	Negative	Negative	Positive	1	Negative	Negative	Negative	Positive	1	Negative	Negative	Negative	Positive	1	Negative	Negative	Negative	Positive	4	1	0	0	0	0	0	0	0	0	1	1	0	0	1	1	0	0	0
K0054	126	Hotspot	Primary not completed	4	Fishing	1	2	Surface water	0	Surface water	0	Negative	Negative	Negative	Positive	1	Negative	Negative	Negative	Negative	0	Negative	Negative	Negative	Negative	0	Negative	Negative	Negative	Negative	0	1	0	0	0	0	0	0	0	1	0	0	0	0	1	1	0	0	0
K0055	126	Hotspot	None	2	Farmer	1	2	Surface water	0	Surface water	0	Negative	Negative	Negative	Positive	3	Negative	Negative	Negative	Positive	2	Negative	Negative	Negative	Positive	7	Negative	Negative	Negative	Positive	3	1	0	0	0	0	0	0	0	0	1	0	0	0	1	1	0	0	0
K0056	126	Hotspot	Primary education	6	Fishing	0	1	Surface water	0	Surface water	0	Negative	Negative	Negative	Positive	2	Negative	Negative	Negative	Positive	4	Negative	Negative	Negative	Negative	0	Negative	Negative	Negative	Negative	0	1	0	0	0	0	0	0	0	0	1	1	0	0	1	1	0	0	1
K0057	126	Hotspot	None	5	Farmer	1	2	Surface water	0	Surface water	0	Negative	Negative	Negative	Negative	0	Negative	Negative	Negative	Negative	0	Negative	Negative	Negative	Negative	0	Negative	Negative	Negative	Negative	0	0	0	0	0	0	0	0	0	0	1	1	0	0	1	1	0	0	0
K0058	126	Hotspot	Secondary not completed	5	Farmer	1	2	Surface water	0	Surface water	0	Negative	Negative	Negative	Negative	0	Negative	Negative	Negative	Positive	2	Negative	Negative	Negative	Positive	1	Negative	Negative	Negative	Negative	2	1	0	0	0	0	0	0	0	0	1	0	0	0	1	1	0	0	1
K0059	126	Hotspot	Primary education	6	Farmer	1	2	Surface water	0	Surface water	0	Negative	Negative	Negative	Positive	2	Negative	Negative	Negative	Positive	3	Negative	Negative	Negative	Positive	2	Negative	Negative	Negative	Positive	4	1	0	0	0	0	0	0	0	0	1	1	0	0	1	1	0	0	1
K0060	126	Hotspot	Primary not completed	6	Own business	1	2	Surface water	0	Surface water	0	Negative	Negative	Negative	Positive	1	Negative	Negative	Negative	Positive	3	Negative	Negative	Negative	Negative	0	Negative	Negative	Negative	Negative	0	1	0	0	0	0	0	0	0	0	1	0	0	0	1	1	0	0	1
K0061	126	Hotspot	Primary education	6	Own business	1	2	Surface water	0	Surface water	0	Negative	Negative	Negative	Positive	3	Negative	Negative	Negative	Positive	2	Negative	Negative	Negative	Positive	1	Negative	Negative	Negative	Positive	1	1	0	0	0	0	0	0	0	0	1	0	0	0	1	1	1	0	1
K0062	126	Hotspot	Primary education	4	Own business	1	2	Surface water	0	Surface water	0	Negative	Negative	Negative	Positive	8	Negative	Negative	Negative	Positive	25	Negative	Negative	Negative	Positive	17	Negative	Negative	Negative	Positive	3	1	0	0	0	0	0	0	0	0	1	1	0	0	1	1	0	0	0
K0063	126	Hotspot	Primary education	5	Other	0	1	Surface water	0	Surface water	0	Negative	Negative	Negative	Negative	0	Negative	Negative	Negative	Negative	0	Negative	Negative	Negative	Negative	0	Negative	Negative	Negative	Positive	1	1	0	0	0	0	0	0	0	0	1	0	0	0	1	1	0	0	1
K0064	126	Hotspot	Primary education	2	Farmer	0	1	Surface water	0	Surface water	0	Negative	Negative	Negative	Positive	1	Negative	Negative	Negative	Negative	0	Negative	Negative	Negative	Negative	0	Negative	Negative	Negative	Negative	0	1	0	0	0	0	0	0	0	0	1	0	0	0	1	1	0	0	1
K0065	126	Hotspot	Primary education	4	Own business	0	1	Surface water	0	Surface water	0	Negative	Negative	Negative	Negative	0	Negative	Negative	Negative	Negative	0	Negative	Negative	Negative	Negative	0	Negative	Negative	Negative	Negative	0	0	0	0	0	0	0	0	0	0	1	0	0	0	1	1	0	0	0
K0066	126	Hotspot	Primary education	2	Farmer	1	2	Surface water	0	Surface water	0	Negative	Negative	Negative	Negative	0	Negative	Negative	Negative	Negative	0	Negative	Negative	Negative	Negative	0	Negative	Negative	Negative	Negative	0	0	0	0	0	0	0	0	0	0	1	1	0	0	1	1	0	0	1
K0067	126	Hotspot	Primary education	9	Fishing	1	2	Surface water	0	Surface water	0	Negative	Negative	Negative	Positive	1	Negative	Negative	Negative	Negative	0	Negative	Negative	Negative	Negative	0	Negative	Negative	Negative	Negative	0	1	0	0	0	0	0	0	0	0	1	1	0	0	1	1	0	0	1
K0068	126	Hotspot	Primary education	9	Fishing	1	2	Surface water	0	Surface water	0	Negative	Negative	Negative	Negative	0	Negative	Negative	Negative	Negative	0	Negative	Negative	Negative	Positive	1	Negative	Negative	Negative	Positive	1	1	0	0	0	0	0	0	0	0	1	1	0	0	1	1	0	0	1
K0069	126	Hotspot	Primary not completed	2	Own business	0	1	Surface water	0	Surface water	0	Negative	Negative	Negative	Negative	0	Negative	Negative	Negative	Negative	0	Negative	Negative	Negative	Negative	0	Negative	Negative	Negative	Negative	0	0	0	0	0	0	0	0	0	0	0	0	0	0	0	1	0	0	0
K0070	126	Hotspot	Primary education	4	Fishing	1	2	Surface water	0	Surface water	0	Negative	Negative	Negative	Negative	0	Negative	Negative	Negative	Negative	0	Negative	Negative	Negative	Negative	0	Negative	Negative	Negative	Negative	0	0	0	0	0	0	0	0	0	0	1	1	0	0	1	1	0	0	1
K0071	126	Hotspot	None	1	Own business	0	1	Surface water	0	Surface water	0	Negative	Negative	Negative	Negative	0	Negative	Negative	Negative	Negative	0	Negative	Negative	Negative	Negative	0	Negative	Negative	Negative	Negative	0	0	0	0	0	0	0	0	0	0	1	0	0	0	1	1	0	0	0
K0072	126	Hotspot	Primary not completed	4	Farmer	0	1	Surface water	0	Surface water	0	Negative	Negative	Negative	Negative	0	Negative	Negative	Negative	Positive	1	Negative	Negative	Negative	Negative	0	Negative	Negative	Negative	Positive	1	1	0	0	0	0	0	0	0	0	0	0	0	0	0	1	0	0	0
K0073	126	Hotspot	None	4	Fishing	1	2	Surface water	0	Surface water	0	Negative	Negative	Negative	Negative	0	Negative	Negative	Negative	Negative	0	Negative	Negative	Negative	Negative	0	Negative	Negative	Negative	Negative	0	0	0	0	0	0	0	0	0	0	1	1	0	0	1	1	0	0	0
K0074	126	Hotspot	None	4	Fishing	1	2	Surface water	0	Surface water	0	Negative	Negative	Negative	Positive	40	Negative	Negative	Negative	Positive	49	Negative	Negative	Negative	Positive	65	Negative	Negative	Negative	Positive	71	1	0	0	0	0	0	0	0	1	1	1	0	0	1	1	0	0	0
K0075	126	Hotspot	Primary education	4	Fishing	1	2	Surface water	0	Surface water	0	Negative	Negative	Negative	Positive	3	Negative	Negative	Negative	Positive	4	Negative	Negative	Negative	Positive	8	Negative	Negative	Negative	Positive	4	1	0	0	0	0	0	0	0	0	1	1	0	0	1	1	0	0	1
K0076	126	Hotspot	Primary education	5	Fishing	1	2	Surface water	0	Surface water	0	Negative	Negative	Negative	Negative	0	Negative	Negative	Negative	Positive	2	Negative	Negative	Negative	Positive	2	Negative	Negative	Negative	Positive	2	1	0	0	0	0	0	0	0	0	1	1	0	0	1	1	0	0	1
K0077	126	Hotspot	None	1	Other	0	1	Surface water	0	Surface water	0	Negative	Negative	Negative	Negative	0	Negative	Negative	Negative	Negative	0	Negative	Negative	Negative	Negative	0	Negative	Negative	Negative	Negative	0	0	0	0	0	0	0	0	0	0	1	0	0	0	1	1	0	0	0
K0078	126	Hotspot	None	3	Farmer	1	2	Surface water	0	Surface water	0	Negative	Negative	Negative	Negative	0	Negative	Negative	Negative	Negative	0	Negative	Negative	Negative	Negative	0	Negative	Negative	Negative	Negative	0	0	0	0	0	0	0	0	0	0	1	0	0	0	1	1	0	0	0
K0079	126	Hotspot	Secondary not completed	3	Fishing	1	2	Surface water	0	Surface water	0	Negative	Negative	Negative	Positive	6	Negative	Negative	Negative	Positive	3	Negative	Negative	Negative	Negative	0	Negative	Negative	Negative	Negative	0	1	0	0	0	0	0	0	0	0	1	1	0	0	1	1	0	0	1
K0080	126	Hotspot	Primary education	7	Fishing	0	1	Surface water	0	Surface water	0	Negative	Negative	Negative	Negative	0	Negative	Negative	Negative	Negative	0	Negative	Negative	Negative	Negative	0	Negative	Negative	Negative	Negative	0	0	0	0	0	0	0	0	0	0	1	1	0	0	1	1	0	0	0
K0081	126	Hotspot	Secondary education	3	Skilled labour	1	2	Surface water	0	Surface water	0	Negative	Negative	Negative	Positive	1	Negative	Negative	Negative	Negative	0	Negative	Negative	Negative	Negative	0	Negative	Negative	Negative	Negative	0	1	0	0	0	0	0	0	0	1	1	1	0	0	1	1	0	0	1
K0082	126	Hotspot	Primary education	6	Fishing	0	1	Surface water	0	Surface water	0	Negative	Negative	Negative	Negative	0	Negative	Negative	Negative	Negative	0	Negative	Negative	Negative	Negative	0	Negative	Negative	Negative	Negative	0	0	0	0	0	0	0	0	0	0	1	1	0	0	1	1	0	0	1
K0083	126	Hotspot	Secondary not completed	4	Fishing	1	2	Surface water	0	Surface water	0	Negative	Negative	Negative	Negative	0	Negative	Negative	Negative	Negative	0	Negative	Negative	Negative	Negative	0	Negative	Negative	Negative	Negative	0	0	0	0	0	0	0	0	0	0	1	1	0	0	1	1	0	0	0
K0084	126	Hotspot	Primary education	4	Own business	0	1	Surface water	0	Surface water	0	Negative	Negative	Negative	Negative	0	Negative	Negative	Negative	Negative	0	Negative	Negative	Negative	Negative	0	Negative	Negative	Negative	Negative	0	0	0	0	0	0	0	0	0	0	1	1	0	0	1	1	0	0	1
K0085	126	Hotspot	Primary not completed	5	Own business	1	2	Surface water	0	Surface water	0	Negative	Negative	Negative	Negative	0	Negative	Negative	Negative	Negative	0	Negative	Negative	Negative	Negative	0	Negative	Negative	Negative	Negative	0	0	0	0	0	0	0	0	0	1	1	1	0	0	1	1	0	0	0
K0086	126	Hotspot	Primary education	4	Own business	1	2	Surface water	0	Surface water	0	Negative	Negative	Negative	Positive	2	Negative	Negative	Negative	Positive	4	Negative	Negative	Negative	Negative	0	Negative	Negative	Negative	Positive	1	1	0	0	0	0	0	0	0	0	1	1	0	0	1	1	0	0	1
K0087	126	Hotspot	Secondary not completed	4	Own business	1	2	Surface water	0	Rain water collection	1	Negative	Negative	Negative	Positive	28	Negative	Negative	Negative	Positive	17	Negative	Negative	Negative	Positive	14	Negative	Negative	Negative	Positive	10	1	0	0	0	0	0	0	0	0	1	1	0	0	1	1	0	0	1
K0088	126	Hotspot	Primary not completed	5	Own business	0	1	Surface water	0	Surface water	0	Negative	Negative	Negative	Negative	0	Negative	Negative	Negative	Negative	0	Negative	Negative	Negative	Negative	0	Negative	Negative	Negative	Positive	1	1	0	0	0	0	0	0	0	0	1	0	0	0	1	1	0	0	1
K0089	126	Hotspot	Primary not completed	3	Other	0	1	Surface water	0	Surface water	0	Negative	Negative	Negative	Negative	0	Negative	Negative	Negative	Positive	1	Negative	Negative	Negative	Positive	1	Negative	Negative	Negative	Negative	0	1	0	0	0	0	0	0	0	0	1	1	0	0	1	1	0	0	0
K0090	126	Hotspot	Secondary education	7	Own business	0	1	Surface water	0	Surface water	0	Negative	Negative	Negative	Negative	0	Negative	Negative	Negative	Negative	0	Negative	Negative	Negative	Negative	0	Negative	Negative	Negative	Negative	0	0	0	0	0	0	0	0	0	0	1	1	0	0	1	1	0	0	1
K0091	126	Hotspot	Secondary education	6	Fishing	0	1	Surface water	0	Surface water	0	Negative	Negative	Negative	Positive	2	Negative	Negative	Negative	Positive	2	Negative	Negative	Negative	Positive	1	Negative	Negative	Negative	Positive	3	1	0	0	0	0	0	0	0	0	1	1	0	0	1	1	0	0	1
K0092	126	Hotspot	Secondary not completed	5	Own business	1	2	Surface water	0	Surface water	0	Negative	Negative	Negative	Negative	0	Negative	Negative	Negative	Negative	0	Negative	Negative	Negative	Negative	0	Negative	Negative	Negative	Negative	0	0	0	0	0	0	0	0	0	0	1	1	0	0	1	1	0	0	1
K0093	126	Hotspot	Primary not completed	4	Own business	0	1	Surface water	0	Surface water	0	Negative	Negative	Negative	Negative	0	Negative	Negative	Negative	Negative	0	Negative	Negative	Negative	Negative	0	Negative	Negative	Negative	Negative	0	0	0	0	0	0	0	0	0	0	1	1	0	0	1	1	0	0	0
K0094	126	Hotspot	Primary not completed	3	Own business	1	2	Surface water	0	Surface water	0	Negative	Negative	Negative	Positive	4	Negative	Negative	Negative	Positive	9	Negative	Negative	Negative	Positive	16	Negative	Negative	Negative	Positive	19	1	0	0	0	0	0	0	0	0	1	1	0	0	1	1	0	0	1
K0095	126	Hotspot	Primary education	5	Own business	1	2	Surface water	0	Surface water	0	Negative	Negative	Negative	Negative	0	Negative	Negative	Negative	Negative	0	Negative	Negative	Negative	Negative	0	Negative	Negative	Negative	Negative	0	0	0	0	0	0	0	0	0	0	1	1	0	0	1	1	0	0	1
K0096	12	Hotspot	Primary education	5	Farmer	1	2	Surface water	0	Surface water	0	Negative	Negative	Negative	Positive	1	Negative	Negative	Negative	Positive	1	Negative	Negative	Negative	Negative	0	Negative	Negative	Negative	Negative	0	1	0	0	0	0	0	0	0	0	1	1	0	0	1	1	0	0	1
K0097	126	Hotspot	Primary education	8	Own business	1	3	Surface water	0	Surface water	0	Negative	Negative	Negative	Negative	0	Negative	Negative	Negative	Negative	0	Negative	Negative	Negative	Negative	0	Negative	Negative	Negative	Negative	0	0	0	0	0	0	0	0	0	0	1	1	0	0	1	1	0	0	1
K0098	126	Hotspot	Primary not completed	5	Own business	0	1	Surface water	0	Surface water	0	Negative	Negative	Negative	Positive	21	Negative	Negative	Negative	Positive	24	Negative	Negative	Negative	Positive	11	Negative	Negative	Negative	Negative	10	1	0	0	0	0	0	0	0	0	1	1	0	0	1	1	0	0	1
K0099	126	Hotspot	Secondary education	3	Fishing	1	2	Surface water	0	Surface water	0	Negative	Negative	Negative	Negative	0	Negative	Negative	Negative	Negative	0	Negative	Negative	Negative	Negative	0	Negative	Negative	Negative	Negative	0	0	0	0	0	0	0	0	0	0	1	1	0	0	1	1	0	0	1
K0100	126	Hotspot	Primary education	4	Own business	1	2	Surface water	0	Surface water	0	Negative	Negative	Negative	Negative	0	Negative	Negative	Negative	Negative	0	Negative	Negative	Negative	Negative	0	Negative	Negative	Negative	Negative	0	0	0	0	0	0	0	0	0	0	1	0	0	0	1	1	0	0	1
K0101	126	Hotspot	Primary education	3	Own business	1	2	Surface water	0	Surface water	0	Negative	Negative	Negative	Negative	0	Negative	Negative	Negative	Negative	0	Negative	Negative	Negative	Positive	2	Negative	Negative	Negative	Negative	0	1	0	0	0	0	0	0	0	0	1	0	0	0	1	1	0	0	1
K0152	123	Non-hotspot	Primary not completed	4	Own business	1	2	Surface water	0	Rain water collection	1	Negative	Negative	Negative	Negative	0	Negative	Negative	Negative	Negative	0	Negative	Negative	Negative	Negative	0	Negative	Negative	Negative	Negative	0	0	0	0	0	0	0	0	0	0	0	0	1	0	1	1	0	0	1
K0153	123	Non-hotspot	Secondary education		Farmer	1	2	Surface water	0	Surface water	0	Negative	Negative	Negative	Positive	2	Negative	Negative	Negative	Negative	0	Negative	Negative	Negative	Negative	0	Negative	Negative	Negative	Negative	0	1	0	0	0	0	0	0	0	0	1	1	1	0	1	1	0	0	1
K0154	123	Non-hotspot	Secondary not completed	5	Farmer	1	2	Surface water	0	Surface water	0	Negative	Negative	Negative	Negative	0	Negative	Negative	Negative	Negative	0	Negative	Negative	Negative	Negative	0	Negative	Negative	Negative	Negative	0	0	0	0	0	0	0	0	0	0	1	1	1	0	1	1	0	0	1
K0155	123	Non-hotspot	Primary education	6	Farmer	0	1	Surface water	0	Public piped water	1	Negative	Negative	Negative	Negative	0	Negative	Negative	Negative	Negative	0	Negative	Negative	Negative	Negative	0	Negative	Negative	Negative	Negative	0	0	0	0	0	0	0	0	0	0	1	1	1	0	1	1	0	0	1
K0156	123	Non-hotspot	Primary education	4	Skilled labour	1	2	Surface water	0	Rain water collection	1	Negative	Negative	Negative	Negative	0	Negative	Negative	Negative	Negative	0	Negative	Negative	Negative	Negative	0	Negative	Negative	Negative	Negative	0	0	0	0	0	0	0	0	0	0	1	1	1	0	0	1	0	0	0
K0157	123	Non-hotspot	Secondary not completed	6	Farmer	1	2	Surface water	0	Public piped water	1	Negative	Negative	Negative	Negative	0	Negative	Negative	Negative	Negative	0	Negative	Negative	Negative	Negative	0	Negative	Negative	Negative	Negative	0	0	0	0	0	0	0	0	0	0	1	0	1	0	1	1	0	0	1
K0158	123	Non-hotspot	Primary education	4	Own business	1	2	Surface water	0	Public piped water	1	Negative	Negative	Negative	Negative	0	Negative	Negative	Negative	Negative	0	Negative	Negative	Negative	Negative	0	Negative	Negative	Negative	Negative	0	0	0	0	0	0	0	0	0	0	1	1	1	0	1	1	0	0	1
K0159	123	Non-hotspot	Secondary not completed	4	Farmer	1	2	Surface water	0	Public piped water	1	Negative	Negative	Negative	Negative	0	Negative	Negative	Negative	Negative	0	Negative	Negative	Negative	Negative	0	Negative	Negative	Negative	Negative	0	0	0	0	0	0	0	0	0	1	1	1	1	0	1	1	0	0	1
K0160	123	Non-hotspot	Primary not completed	3	Farmer	1	2	Surface water	0	Public piped water	1	Negative	Negative	Negative	Negative	0	Negative	Negative	Negative	Negative	0	Negative	Negative	Negative	Negative	0	Negative	Negative	Negative	Negative	0	0	0	0	0	0	0	0	0	0	1	0	1	0	1	1	0	0	1
K0161	123	Non-hotspot	None	1	Farmer	0	1	Surface water	0	Public piped water	1	Negative	Negative	Negative	Positive	1	Negative	Negative	Negative	Positive	1	Negative	Negative	Negative	Negative	0	Negative	Negative	Negative	Negative	0	1	0	0	0	0	0	0	0	0	0	0	1	0	1	1	0	0	0
K0162	123	Non-hotspot	Secondary education	5	Farmer	1	2	Surface water	0	Rain water collection	1	Negative	Negative	Negative	Negative	0	Negative	Negative	Negative	Negative	0	Negative	Negative	Negative	Negative	0	Negative	Negative	Negative	Negative	0	0	0	0	0	0	0	0	0	0	1	1	1	0	1	1	0	0	1
K0163	123	Non-hotspot	Primary education	4	Farmer	1	2	Surface water	0	Rain water collection	1	Negative	Negative	Negative	Negative	0	Negative	Negative	Negative	Negative	0	Negative	Negative	Negative	Negative	0	Negative	Negative	Negative	Positive	1	1	0	0	0	0	0	0	0	0	1	1	1	0	1	1	0	0	1
K0164	123	Non-hotspot	None	2	Farmer	1	2	Surface water	0	Public piped water	1	Negative	Negative	Negative	Negative	0	Negative	Negative	Negative	Negative	0	Negative	Negative	Negative	Negative	0	Negative	Negative	Negative	Negative	0	0	0	0	0	0	0	0	0	0	1	1	1	0	1	1	0	0	0
K0165	123	Non-hotspot	None	2	Farmer	1	2	Surface water	0	Public piped water	1	Negative	Negative	Negative	Positive	1	Negative	Negative	Negative	Negative	0	Negative	Negative	Negative	Negative	0	Negative	Negative	Negative	Negative	0	1	0	0	0	0	0	0	0	0	1	0	1	0	1	1	0	0	0
K0166	123	Non-hotspot	None	1	Farmer	1	2	Surface water	0	Public piped water	1	Negative	Negative	Negative	Negative	0	Negative	Negative	Negative	Negative	0	Negative	Negative	Negative	Negative	0	Negative	Negative	Negative	Negative	0	0	0	0	0	0	0	0	0	0	1	0	1	0	1	1	0	0	0
K0167	123	Non-hotspot	Primary not completed	7	Own business	1	2	Surface water	0	Surface water	0	Negative	Negative	Negative	Negative	0	Negative	Negative	Negative	Negative	0	Negative	Negative	Negative	Negative	0	Negative	Negative	Negative	Negative	0	0	0	0	0	0	0	0	0	0	1	1	1	0	1	1	0	0	1
K0168	123	Non-hotspot	Primary education	5	Farmer	1	2	Surface water	0	Public piped water	1	Negative	Negative	Negative	Negative	0	Negative	Negative	Negative	Negative	0	Negative	Negative	Negative	Positive	3	Negative	Negative	Negative	Positive	2	1	0	0	0	0	0	0	0	0	1	1	1	0	1	1	0	0	1
K0169	123	Non-hotspot	Primary not completed	8	Own business	1	2	Surface water	0	Public piped water	1	Negative	Negative	Negative	Negative	0	Negative	Negative	Negative	Negative	0	Negative	Negative	Negative	Negative	0	Negative	Negative	Negative	Negative	0	0	0	0	0	0	0	0	0	0	1	1	1	0	1	1	0	0	1
K0170	123	Non-hotspot	Primary not completed	6	Own business	0	1	Surface water	0	Surface water	0	Negative	Negative	Negative	Negative	0	Negative	Negative	Negative	Positive	5	Negative	Negative	Negative	Positive	5	Negative	Negative	Negative	Positive	1	1	0	0	0	0	1	0	0	0	1	0	1	0	1	1	0	0	1
K0171	123	Non-hotspot	Secondary education	4	Farmer	1	2	Surface water	0	Public piped water	1	Negative	Negative	Negative	Negative	0	Negative	Negative	Negative	Negative	0	Negative	Negative	Negative	Negative	0	Negative	Negative	Negative	Negative	0	0	0	0	0	0	1	0	0	0	1	1	1	0	1	1	0	0	1
K0172	123	Non-hotspot	Primary education	3		1	2	Surface water	0	Surface water	0	Negative	Negative	Negative	Positive	1	Negative	Negative	Negative	Positive	3	Negative	Negative	Negative	Negative	0	Negative	Negative	Negative	Negative	0	1	0	0	0	0	0	0	0	0	1	1	1	0	1	1	0	0	0
K0173	123	Non-hotspot	Primary education	5	Farmer	0	1	Surface water	0	Surface water	0	Negative	Negative	Negative	Negative	0	Negative	Negative	Negative	Negative	0	Negative	Negative	Negative	Positive	1	Negative	Negative	Negative	Negative	0	1	0	0	0	0	0	0	0	1	1	1	1	0	1	1	0	0	0
K0174	123	Non-hotspot	Primary not completed	5	Farmer	0	1	Surface water	0	Surface water	0	Negative	Negative	Negative	Positive	3	Negative	Negative	Negative	Negative	0	Negative	Negative	Negative	Negative	0	Negative	Negative	Negative	Negative	0	1	0	0	0	0	0	0	0	1	1	1	1	0	1	1	0	0	0
K0175	123	Non-hotspot	Primary education	7	Farmer	1	2	Surface water	0	Public piped water	1	Negative	Negative	Negative	Negative	0	Negative	Negative	Negative	Positive	2	Negative	Negative	Negative	Negative	0	Negative	Negative	Negative	Negative	0	1	0	0	0	0	0	0	0	0	1	1	1	0	1	1	0	0	1
K0176	123	Non-hotspot	Secondary education	7	Salaried worker	1	2	Surface water	0	Public piped water	1	Negative	Negative	Negative	Negative	0	Negative	Negative	Negative	Negative	0	Negative	Negative	Negative	Negative	0	Negative	Negative	Negative	Negative	0	0	0	0	0	0	0	0	0	0	1	1	1	0	1	1	0	0	1
K0177	123	Non-hotspot	Primary education	5	Own business	1	2	Surface water	0	Public piped water	1	Negative	Negative	Negative	Positive	4	Negative	Negative	Negative	Positive	2	Negative	Negative	Negative	Negative	0	Negative	Negative	Negative	Negative	0	1	0	0	0	0	0	0	0	1	1	1	1	0	1	1	0	0	1
K0178	123	Non-hotspot	Primary not completed	1	Skilled labour	1	2	Surface water	0	Surface water	0	Negative	Negative	Negative	Positive	2	Negative	Negative	Negative	Negative	0	Negative	Negative	Negative	Negative	0	Negative	Negative	Negative	Negative	0	1	0	0	0	0	0	0	0	0	1	1	1	0	1	1	0	0	0
K0179	123	Non-hotspot	Primary education	7	Own business	1	2	Surface water	0	Surface water	0	Negative	Negative	Negative	Negative	0	Negative	Negative	Negative	Negative	0	Negative	Negative	Negative	Negative	0	Negative	Negative	Negative	Negative	0	0	0	0	0	0	0	0	0	0	1	0	1	0	1	1	0	0	0
K0180	123	Non-hotspot	Primary education	6	Own business	1	2	Surface water	0	Public piped water	1	Negative	Negative	Negative	Positive	3	Negative	Negative	Negative	Positive	1	Negative	Negative	Negative	Negative	0	Negative	Negative	Negative	Negative	0	1	0	0	0	0	0	0	0	0	1	1	1	0	1	1	0	0	0
K0181	123	Non-hotspot	None	5	Farmer	1	2	Surface water	0	Public piped water	1	Negative	Negative	Negative	Negative	0	Negative	Negative	Negative	Negative	0	Negative	Negative	Negative	Negative	0	Negative	Negative	Negative	Negative	0	0	0	0	0	0	0	0	0	0	1	0	1	0	1	1	0	0	1
K0182	123	Non-hotspot	Primary education	6	Own business	1	2	Surface water	0	Surface water	0	Negative	Negative	Negative	Negative	0	Negative	Negative	Negative	Negative	0	Negative	Negative	Negative	Negative	0	Negative	Negative	Negative	Negative	0	0	0	0	0	0	0	0	0	0	1	0	1	0	1	1	0	0	1
K0183	123	Non-hotspot	Primary not completed	8	Farmer	1	2	Surface water	0	Surface water	0	Negative	Negative	Negative	Negative	0	Negative	Negative	Negative	Negative	0	Negative	Negative	Negative	Positive	7	Negative	Negative	Negative	Positive	10	1	0	0	0	0	0	0	0	0	1	1	1	0	1	1	0	0	1
K0184	123	Non-hotspot	Primary education	8	Farmer	1	2	Surface water	0	Surface water	0	Negative	Negative	Negative	Positive	1	Negative	Negative	Negative	Positive	2	Negative	Negative	Negative	Negative	0	Negative	Negative	Negative	Positive	2	1	0	0	0	0	0	0	0	0	1	1	1	0	1	1	0	0	1
K0185	123	Non-hotspot	Primary education	4	Skilled labour	1	2	Surface water	0	Surface water	0	Negative	Negative	Negative	Negative	0	Negative	Negative	Negative	Negative	0	Negative	Negative	Negative	Negative	0	Negative	Negative	Negative	Negative	0	0	0	0	0	0	1	0	0	1	1	1	1	0	1	1	0	0	1
K0186	123	Non-hotspot	Primary education	4	Farmer	1	2	Surface water	0	Surface water	0	Positive	Negative	Negative	Positive	3	Positive	Negative	Negative	Positive	6	Positive	Negative	Negative	Negative	0	Positive	Negative	Negative	Negative	0	1	1	0	0	1	0	0	0	0	1	0	1	0	1	1	0	0	0
K0187	123	Non-hotspot	Primary not completed	3	Farmer	1	2	Surface water	0	Public piped water	1	Negative	Negative	Negative	Positive	7	Negative	Negative	Negative	Positive	4	Negative	Negative	Negative	Positive	6	Negative	Negative	Negative	Positive	5	1	0	0	0	0	0	0	0	0	1	0	1	0	1	1	0	0	1
K0188	123	Non-hotspot	Primary not completed	3	Farmer	1	2	Surface water	0	Public piped water	1	Negative	Negative	Negative	Negative	0	Negative	Negative	Negative	Negative	0	Negative	Negative	Negative	Negative	0	Negative	Negative	Negative	Negative	0	0	0	0	0	0	0	0	0	0	1	0	1	0	1	1	0	0	1
K0189	123	Non-hotspot	Primary education	7	Own business	1	2	Surface water	0	Public piped water	1	Negative	Negative	Negative	Positive	5	Negative	Negative	Negative	Positive	3	Negative	Negative	Negative	Negative	0	Negative	Negative	Negative	Negative	0	1	0	0	0	0	0	0	0	0	1	1	0	0	1	1	0	0	1
K0190	123	Non-hotspot	Primary not completed	7	Farmer	1	2	Surface water	0	Public piped water	1	Negative	Negative	Negative	Positive	2	Negative	Negative	Negative	Negative	0	Negative	Negative	Negative	Positive	0	Negative	Negative	Negative	Negative	0	1	0	0	0	0	0	0	0	0	1	1	1	0	1	1	0	0	1
K0191	123	Non-hotspot	Secondary not completed	4	Farmer	1	2	Surface water	0	Public piped water	1	Negative	Negative	Negative	Positive	1	Negative	Negative	Negative	Positive	1	Negative	Negative	Negative	Negative	0	Negative	Negative	Negative	Negative	0	1	0	0	0	0	0	0	0	0	1	1	1	1	1	1	0	0	1
K0192	123	Non-hotspot	Primary education	4	Own business	1	2	Surface water	0	Public piped water	1	Negative	Negative	Negative	Negative	0	Negative	Negative	Negative	Negative	0	Negative	Negative	Negative	Negative	0	Negative	Negative	Negative	Negative	0	0	0	0	0	0	0	0	0	0	0	0	1	0	1	1	0	0	1
K0193	123	Non-hotspot	Primary education	4	Skilled labour	1	2	Surface water	0	Surface water	0	Negative	Negative	Negative	Negative	0	Negative	Negative	Negative	Negative	0	Negative	Negative	Negative	Negative	0	Negative	Negative	Negative	Positive	3	1	0	0	0	0	0	0	0	0	0	0	1	0	1	1	0	0	0
K0194	123	Non-hotspot	Primary not completed	2	Farmer	1	2	Surface water	0	Public piped water	1	Negative	Negative	Negative	Negative	0	Negative	Negative	Negative	Negative	0	Negative	Negative	Negative	Positive	1	Negative	Negative	Negative	Negative	0	1	0	0	0	0	0	0	0	0	1	1	1	0	1	1	0	0	1
K0195	123	Non-hotspot	Primary not completed	6	Own business	1	2	Surface water	0	Surface water	0	Negative	Negative	Negative	Positive	1	Negative	Negative	Negative	Negative	0	Negative	Negative	Negative	Negative	0	Negative	Negative	Negative	Negative	0	1	0	0	0	0	0	0	0	0	1	1	1	0	1	1	0	0	1
K0196	123	Non-hotspot	Primary education	4	Farmer	1	2	Surface water	0	Surface water	0	Negative	Negative	Negative	Negative	0	Negative	Negative	Negative	Negative	0	Negative	Negative	Negative	Negative	0	Negative	Negative	Negative	Negative	0	0	0	0	0	0	0	0	0	0	1	1	1	0	1	1	0	0	1
K0197	123	Non-hotspot	Primary education	5	Farmer	1	2	Surface water	0	Surface water	0	Negative	Negative	Negative	Positive	8	Negative	Negative	Negative	Positive	3	Negative	Negative	Negative	Positive	18	Negative	Negative	Negative	Positive	23	1	0	0	0	0	0	0	0	0	1	1	0	0	1	1	0	0	1
K0198	123	Non-hotspot	Secondary education	3	Fishing	1	2	Surface water	0	Public piped water	1	Negative	Negative	Negative	Negative	0	Negative	Negative	Negative	Negative	0	Negative	Negative	Negative	Negative	0	Negative	Negative	Negative	Negative	0	0	0	0	0	0	0	0	0	0	1	1	0	0	1	1	0	0	1
K0199	123	Non-hotspot	Primary not completed	7	Own business	1	2	Surface water	0	Rain water collection	1	Negative	Negative	Negative	Positive	2	Negative	Negative	Negative	Positive	1	Negative	Negative	Negative	Positive	1	Negative	Negative	Negative	Positive	1	1	0	0	0	0	0	0	0	0	0	0	0	0	0	1	0	0	0
K0200	123	Non-hotspot	Secondary education	7	Own business	1	2	Surface water	0	Surface water	0	Negative	Negative	Negative	Negative	0	Negative	Negative	Negative	Negative	0	Negative	Negative	Negative	Positive	1	Negative	Negative	Negative	Positive	3	1	0	0	0	0	0	0	0	0	0	0	0	0	1	1	0	0	1
K0201	123	Non-hotspot	Primary not completed	4	Fishing	1	2	Surface water	0	Surface water	0	Negative	Negative	Positive	Positive	2	Negative	Negative	Positive	Positive	1	Negative	Negative	Positive	Negative	0	Negative	Negative	Positive	Negative	0	1	0	0	1	1	0	0	0	0	1	0	0	0	1	1	0	0	1
K0252	125	Non-hotspot	Primary not completed	3	Farmer	1	2	Surface water	0	Surface water	0	Negative	Negative	Negative	Negative	0	Negative	Negative	Negative	Positive	0	Negative	Negative	Negative	Negative	0	Negative	Negative	Negative	Negative	0	1	0	0	0	0	0	0	0	1	1	1	0	1	1	0	0	0	0
K0253	125	Non-hotspot	None	3	Farmer	1	2	Surface water	0	Surface water	0	Negative	Negative	Negative	Negative	0	Negative	Negative	Negative	Positive	4	Negative	Negative	Negative	Negative	0	Negative	Negative	Negative	Negative	0	1	0	0	0	0	0	0	0	0	1	1	0	0	0	0	0	0	1
K0254	125	Non-hotspot	Primary education	10	Farmer	0	1	Surface water	0	Surface water	0	Negative	Negative	Negative	Negative	0	Negative	Negative	Negative	Negative	0	Negative	Negative	Negative	Negative	0	Negative	Negative	Negative	Negative	0	0	0	0	0	0	0	0	0	0	1	1	0	0	0	0	0	0	0
K0255	125	Non-hotspot	Primary education	6	Farmer	1	2	Surface water	0	Protected spring	1	Negative	Negative	Negative	Positive	1	Negative	Negative	Negative	Negative	0	Negative	Negative	Negative	Negative	0	Negative	Negative	Negative	Negative	0	1	0	0	0	0	0	0	0	0	0	0	0	0	1	0	0	0	1
K0256	125	Non-hotspot	None	3	Farmer	1	2	Surface water	0	Hand pump	1	Negative	Negative	Negative	Negative	0	Negative	Negative	Negative	Negative	0	Negative	Negative	Negative	Negative	0	Negative	Negative	Negative	Negative	0	0	0	0	0	0	0	0	0	1	1	0	0	0	0	0	0	0	0
K0257	125	Non-hotspot	Primary education	6	Farmer	1	2	Surface water	0	Surface water	0	Negative	Negative	Negative	Negative	0	Negative	Negative	Negative	Negative	0	Negative	Negative	Negative	Negative	0	Negative	Negative	Negative	Negative	0	0	0	0	0	0	0	0	0	0	1	1	0	0	0	0	0	0	0
K0258	125	Non-hotspot	None	5	Farmer	1	2	Surface water	0	Protected spring	1	Negative	Negative	Negative	Negative	0	Negative	Negative	Negative	Negative	0	Negative	Negative	Negative	Negative	0	Negative	Negative	Negative	Negative	0	0	0	0	0	0	0	0	0	0	0	1	0	0	0	0	0	0	0
K0259	125	Non-hotspot	Primary not completed	7	Farmer	1	2	In home piped water	1	In home piped water	1	Negative	Negative	Negative	Negative	0	Negative	Negative	Negative	Positive	2	Negative	Negative	Negative	Negative	0	Negative	Negative	Negative	Negative	0	1	0	0	0	0	0	0	0	1	1	1	0	0	1	0	0	0	1
K0260	125	Non-hotspot	None	3	Farmer	0	1	Surface water	0	Surface water	0	Negative	Negative	Negative	Negative	0	Negative	Negative	Negative	Negative	0	Negative	Negative	Negative	Negative	0	Negative	Negative	Negative	Negative	0	0	0	0	0	0	0	0	0	0	1	1	0	0	1	0	0	0	0
K0261	125	Non-hotspot	None	1	Other	1	2	Surface water	0	Hand pump	1	Negative	Negative	Negative	Negative	0	Negative	Negative	Negative	Negative	0	Negative	Negative	Negative	Negative	0	Negative	Negative	Negative	Negative	0	0	0	0	0	0	0	0	0	0	0	1	0	0	1	0	0	0	0
K0262	125	Non-hotspot	None	6	Farmer	1	2	Surface water	0	Hand pump	1	Negative	Negative	Negative	Negative	0	Negative	Negative	Negative	Positive	1	Negative	Negative	Negative	Positive	1	Negative	Negative	Negative	Negative	0	1	0	0	0	0	0	0	0	1	1	1	0	0	0	0	0	0	1
K0263	125	Non-hotspot	Primary education	7	Own business	1	2	Surface water	0	Protected spring	1	Negative	Negative	Negative	Positive	5	Negative	Negative	Negative	Positive	1	Negative	Negative	Negative	Negative	0	Negative	Negative	Negative	Negative	0	1	0	0	0	0	0	0	0	0	1	1	0	0	0	0	0	0	1
K0264	125	Non-hotspot	None	4	Own business	1	2	Surface water	0	Surface water	0	Negative	Negative	Negative	Negative	0	Negative	Negative	Negative	Negative	0	Negative	Negative	Negative	Negative	0	Negative	Negative	Negative	Negative	0	0	0	0	0	0	0	0	0	0	1	0	0	0	1	0	0	0	0
K0265	125	Non-hotspot	None	3	Fishing	0	1	Surface water	0	Surface water	0	Negative	Negative	Negative	Positive	3	Negative	Negative	Negative	Positive	1	Negative	Negative	Negative	Negative	0	Negative	Negative	Negative	Negative	0	1	0	0	0	0	0	0	0	0	0	1	0	0	1	1	0	0	0
K0266	125	Non-hotspot	Secondary not completed	5	Farmer	1	2	Surface water	0	Surface water	0	Negative	Negative	Negative	Negative	0	Negative	Negative	Negative	Negative	0	Negative	Negative	Negative	Positive	1	Negative	Negative	Negative	Negative	0	1	0	0	0	0	0	0	0	0	0	0	0	0	1	1	0	0	0
K0267	125	Non-hotspot	Primary education	6	Farmer	1	2	Surface water	0	Surface water	0	Negative	Negative	Negative	Negative	0	Negative	Negative	Negative	Negative	0	Negative	Negative	Negative	Negative	0	Negative	Negative	Negative	Negative	0	0	0	0	0	0	0	0	0	0	0	1	0	0	0	0	0	0	1
K0268	125	Non-hotspot	Primary education	4	Own business	0	1	Surface water	0	Hand pump	1	Negative	Negative	Negative	Negative	0	Negative	Negative	Negative	Negative	0	Negative	Negative	Negative	Negative	0	Negative	Negative	Negative	Negative	0	0	0	0	0	0	0	0	0	0	1	0	0	0	1	1	0	0	0
K0269	125	Non-hotspot	Primary not completed	5	Farmer	1	2	Surface water	0	Surface water	0	Negative	Negative	Negative	Positive	1	Negative	Negative	Negative	Positive	2	Negative	Negative	Negative	Negative	0	Negative	Negative	Negative	Negative	0	1	0	0	0	0	0	0	0	0	0	1	0	0	1	1	0	0	0
K0270	125	Non-hotspot	Primary education	6	Fishing	1	2	Protected dug well	1	Protected dug well	1	Negative	Negative	Negative	Negative	0	Negative	Negative	Negative	Negative	0	Negative	Negative	Negative	Negative	0	Negative	Negative	Negative	Negative	0	0	0	0	0	0	0	0	0	0	1	1	0	1	1	0	0	0	0
K0271	2018	Non-hotspot	None	2	Farmer	1	2	Surface water	0	Hand pump	1	Negative	Negative	Negative	Negative	0	Negative	Negative	Negative	Negative	0	Negative	Negative	Negative	Negative	0	Negative	Negative	Negative	Negative	0	0	0	0	0	0	0	0	0	0	1	1	0	0	1	1	0	0	0
K0272	125	Non-hotspot	Primary education	4	Farmer	1	2	Surface water	0	Surface water	0	Negative	Negative	Negative	Negative	0	Negative	Negative	Negative	Negative	0	Negative	Negative	Negative	Negative	0	Negative	Negative	Negative	Negative	0	0	0	0	0	0	0	0	0	0	1	1	0	0	0	0	0	0	0
K0273	125	Non-hotspot	Primary not completed	6	Farmer	1	2	Surface water	0	Surface water	0	Negative	Negative	Negative	Negative	0	Negative	Negative	Negative	Negative	0	Negative	Negative	Negative	Negative	0	Negative	Negative	Negative	Negative	0	0	0	0	0	0	0	0	0	1	1	1	0	0	1	0	0	0	0
K0274	125	Non-hotspot	Primary education	5	Farmer	1	2	Surface water	0	Surface water	0	Negative	Negative	Negative	Negative	0	Negative	Negative	Negative	Negative	0	Negative	Negative	Negative	Negative	0	Negative	Negative	Negative	Negative	0	0	0	0	0	0	0	0	0	0	1	1	0	0	0	0	0	0	1
K0275	125	Non-hotspot	Primary not completed	7	Skilled labour	1	2	Surface water	0	Public piped water	1	Negative	Negative	Negative	Negative	0	Negative	Negative	Negative	Negative	0	Negative	Negative	Negative	Negative	0	Negative	Negative	Negative	Negative	0	0	0	0	0	0	0	0	0	0	1	1	0	0	1	1	0	0	1
K0276	125	Non-hotspot	Secondary not completed	2	Farmer	1	2	Surface water	0	Hand pump	1	Negative	Negative	Negative	Negative	0	Negative	Negative	Negative	Negative	0	Negative	Negative	Negative	Negative	0	Negative	Negative	Negative	Negative	0	0	0	0	0	0	0	0	0	0	1	1	0	0	1	0	0	0	1
K0277	125	Non-hotspot	Primary education	7	Fishing	1	2	Surface water	0	Protected spring	1	Negative	Negative	Negative	Negative	0	Negative	Negative	Negative	Negative	0	Negative	Negative	Negative	Negative	0	Negative	Negative	Negative	Negative	0	0	0	0	0	0	0	0	0	0	1	1	0	0	1	0	0	0	1
K0278	125	Non-hotspot	None	2	Farmer	1	2	Unprotected spring	0	Unprotected dug well	0	Negative	Negative	Negative	Negative	0	Negative	Negative	Negative	Negative	0	Negative	Positive	Negative	Negative	0	Negative	Negative	Negative	Negative	0	0	0	1	0	1	1	0	0	0	0	0	0	0	0	0	0	0	0
K0279	125	Non-hotspot	Primary not completed	3	Farmer	1	2	Surface water	0	Hand pump	1	Negative	Negative	Negative	Negative	0	Negative	Negative	Negative	Negative	0	Negative	Negative	Negative	Negative	0	Negative	Negative	Negative	Negative	0	0	0	0	0	0	0	0	0	0	0	1	0	0	1	1	0	0	1
K0280	125	Non-hotspot	Primary education	8	Fishing	1	2	Surface water	0	Hand pump	1	Negative	Negative	Negative	Negative	0	Negative	Negative	Negative	Negative	0	Negative	Negative	Negative	Negative	0	Negative	Negative	Negative	Negative	0	0	0	0	0	0	0	0	0	1	1	1	0	0	0	1	0	0	1
K0281	125	Non-hotspot	Secondary not completed	5	Own business	1	2	Surface water	0	Surface water	0	Negative	Negative	Negative	Negative	0	Negative	Negative	Negative	Negative	0	Negative	Negative	Negative	Negative	0	Negative	Negative	Negative	Negative	0	0	0	0	0	0	0	0	0	1	1	1	0	1	1	1	0	0	0
K0282	125	Non-hotspot	Primary education	8	Farmer	1	2	Surface water	0	Surface water	0	Negative	Negative	Negative	Negative	0	Negative	Negative	Negative	Negative	0	Negative	Negative	Negative	Negative	0	Negative	Negative	Negative	Negative	0	0	0	0	0	0	0	0	0	0	1	1	0	0	1	0	0	0	0
K0283	125	Non-hotspot	Primary education	4	Farmer	1	2	Surface water	0	Surface water	0	Negative	Negative	Negative	Negative	0	Negative	Negative	Negative	Negative	0	Negative	Negative	Negative	Negative	0	Negative	Negative	Negative	Negative	0	0	0	0	0	0	0	0	0	0	0	1	0	0	1	1	0	0	0
K0284	125	Non-hotspot	Primary not completed	4	Salaried worker	1	2	Surface water	0	Surface water	0	Negative	Negative	Negative	Negative	0	Negative	Negative	Negative	Negative	0	Negative	Negative	Negative	Negative	0	Negative	Negative	Negative	Negative	0	0	0	0	0	0	0	0	0	1	1	1	0	0	1	1	0	0	1
K0285	125	Non-hotspot	None	3	Farmer	0	1	Surface water	0	Surface water	0	Negative	Negative	Negative	Negative	0	Negative	Negative	Negative	Negative	0	Negative	Negative	Negative	Negative	0	Negative	Negative	Negative	Negative	0	0	0	0	0	0	0	0	0	0	0	1	0	0	1	0	0	0	1
K0286	125	Non-hotspot	Primary not completed	8	Farmer	1	2	Surface water	0	Surface water	0	Negative	Negative	Negative	Negative	0	Negative	Negative	Negative	Negative	0	Negative	Negative	Negative	Negative	0	Negative	Negative	Negative	Negative	0	0	0	0	0	0	0	0	0	0	1	1	0	0	1	1	0	0	0
K0287	125	Non-hotspot	Primary not completed	5	Fishing	0	1	Surface water	0	Surface water	0	Negative	Negative	Negative	Negative	0	Negative	Negative	Negative	Negative	0	Negative	Negative	Negative	Negative	0	Negative	Negative	Negative	Negative	0	0	0	0	0	0	0	0	0	0	1	1	0	0	0	1	0	0	0
K0288	125	Non-hotspot	Secondary education	4	Own business	1	2	Surface water	0	Surface water	0	Negative	Negative	Negative	Negative	0	Negative	Negative	Negative	Negative	0	Negative	Negative	Negative	Negative	0	Negative	Negative	Negative	Negative	0	0	0	0	0	0	0	0	0	0	0	1	0	0	1	1	0	0	1
K0289	125	Non-hotspot	None	6	Farmer	0	1	Surface water	0	Surface water	0	Negative	Negative	Negative	Negative	0	Negative	Negative	Negative	Negative	0	Negative	Negative	Negative	Negative	0	Negative	Negative	Negative	Negative	0	0	0	0	0	0	0	0	0	1	0	0	0	0	0	1	0	0	0
K0290	125	Non-hotspot	Primary education	5	Skilled labour	1	2	Surface water	0	Surface water	0	Negative	Negative	Negative	Negative	0	Negative	Negative	Negative	Negative	0	Negative	Negative	Negative	Negative	0	Negative	Negative	Negative	Negative	0	0	0	0	0	0	0	0	0	0	0	1	0	0	1	1	0	0	0
K0291	125	Non-hotspot	Primary not completed	1	Farmer	1	2	Surface water	0	Surface water	0	Negative	Negative	Negative	Negative	0	Negative	Negative	Negative	Negative	0	Negative	Negative	Negative	Negative	0	Positive	Negative	Negative	Negative	0	0	1	0	0	1	0	0	0	0	0	1	0	1	0	1	0	0	0
K0292	125	Non-hotspot	Primary education	6	Skilled labour	1	2	Surface water	0	Hand pump	1	Negative	Negative	Negative	Negative	0	Negative	Negative	Negative	Negative	0	Negative	Negative	Negative	Negative	0	Negative	Negative	Negative	Negative	0	0	0	0	0	0	0	0	0	0	0	1	0	0	1	1	0	0	0
K0293	125	Non-hotspot	Primary not completed	3	Farmer	1	2	Surface water	0	Surface water	0	Negative	Negative	Negative	Negative	0	Negative	Negative	Negative	Negative	0	Negative	Negative	Negative	Negative	0	Negative	Negative	Negative	Negative	0	0	0	0	0	0	0	0	0	0	0	1	0	0	1	1	0	0	0
K0294	125	Non-hotspot	None	2	Farmer	1	2	Surface water	0	Surface water	0	Negative	Negative	Negative	Negative	0	Negative	Negative	Negative	Negative	0	Negative	Negative	Negative	Negative	0	Negative	Negative	Negative	Negative	0	0	0	0	0	0	0	0	0	0	0	0	0	0	1	0	0	0	0
K0295	125	Non-hotspot	None	2	Farmer	1	2	Surface water	0	Surface water	0	Negative	Negative	Negative	Negative	0	Negative	Negative	Negative	Negative	0	Negative	Negative	Negative	Negative	0	Negative	Negative	Negative	Negative	0	0	0	0	0	0	0	0	0	0	1	1	0	0	1	0	0	0	0
K0296	125	Non-hotspot	Secondary not completed	3	Own business	1	2	Surface water	0	Surface water	0	Negative	Negative	Negative	Negative	0	Negative	Negative	Negative	Negative	0	Negative	Negative	Negative	Negative	0	Negative	Negative	Negative	Negative	0	0	0	0	0	0	0	0	0	0	1	1	0	0	1	0	0	0	0
K0297	125	Non-hotspot	Secondary not completed	6	Own business	0	1	Surface water	0	Surface water	0	Negative	Negative	Negative	Negative	0	Negative	Negative	Negative	Negative	0	Negative	Negative	Negative	Positive	2	Negative	Negative	Negative	Positive	4	1	0	0	0	0	0	0	0	1	1	1	0	0	1	1	0	0	0
K0298	125	Non-hotspot	None	2	Farmer	0	1	Surface water	0	Surface water	0	Negative	Negative	Negative	Negative	0	Negative	Negative	Negative	Negative	0	Negative	Negative	Negative	Negative	0	Negative	Negative	Negative	Negative	0	0	0	0	0	0	0	0	0	0	0	1	0	0	1	1	0	0	0
K0299	125	Non-hotspot	Secondary not completed	5	Own business	1	2	Surface water	0	Surface water	0	Negative	Negative	Negative	Negative	0	Negative	Negative	Negative	Negative	0	Negative	Negative	Negative	Negative	0	Negative	Negative	Negative	Negative	0	0	0	0	0	0	0	0	0	0	1	1	0	0	1	1	0	0	1
K0300	125	Non-hotspot	Primary education	7	Fishing	1	2	Surface water	0	Surface water	0	Negative	Negative	Negative	Negative	0	Negative	Negative	Negative	Negative	0	Negative	Negative	Negative	Negative	0	Negative	Negative	Negative	Negative	0	0	0	0	0	0	0	0	0	0	0	0	0	0	0	0	0	0	0
K0301	125	Non-hotspot	Primary not completed	4	Farmer	1	2	Surface water	0	Surface water	0	Negative	Negative	Negative	Negative	0	Negative	Negative	Negative	Negative	0	Negative	Negative	Negative	Negative	0	Negative	Negative	Negative	Negative	0	0	0	0	0	0	0	0	0	0	0	0	0	0	1	0	0	0	0
K0352	105	Non-hotspot	Primary not completed	2	Farmer	1	2	Public piped water	1	Public piped water	1	Negative	Negative	Negative	Positive	1	Negative	Negative	Negative	Negative	0	Negative	Negative	Negative	Negative	0	Negative	Negative	Negative	Negative	0	1	0	0	0	0	0	0	0	0	1	1	0	0	1	1	0	0	0
K0353	105	Non-hotspot	Primary not completed	6	Farmer	1	2	Public piped water	1	Public piped water	1	Negative	Negative	Negative	Negative	0	Negative	Negative	Negative	Negative	0	Negative	Negative	Negative	Negative	0	Negative	Negative	Negative	Negative	0	0	0	0	0	0	0	0	0	0	1	1	0	0	1	0	0	0	1
K0354	105	Non-hotspot	Primary not completed	3	Farmer	1	2	In home piped water	1	In home piped water	1	Negative	Negative	Negative	Negative	0	Negative	Negative	Negative	Negative	0	Negative	Negative	Negative	Negative	0	Negative	Negative	Negative	Negative	0	0	0	0	0	0	0	0	0	0	1	0	0	0	1	1	0	0	0
K0355	105	Non-hotspot	Primary education	4	Farmer	1	2	Public piped water	1	Public piped water	1	Negative	Negative	Negative	Negative	0	Negative	Negative	Negative	Negative	0	Negative	Negative	Negative	Negative	0	Negative	Negative	Negative	Negative	0	0	0	0	0	0	0	0	0	0	1	1	0	0	1	1	0	0	0
K0356	105	Non-hotspot	Primary education	6	Farmer	1	2	Public piped water	1	Public piped water	1	Negative	Negative	Negative	Positive	1	Negative	Negative	Negative	Negative	0	Negative	Negative	Negative	Negative	0	Negative	Negative	Negative	Negative	0	1	0	0	0	0	0	0	0	0	0	1	0	1	1	0	0	0	0
K0357	105	Non-hotspot	Secondary not completed	1	Farmer	1	3	In home piped water	1	In home piped water	1	Negative	Negative	Negative	Negative	0	Negative	Negative	Negative	Negative	0	Negative	Negative	Negative	Negative	0	Negative	Negative	Negative	Negative	0	0	0	0	0	0	0	0	0	1	1	1	0	1	1	1	0	0	1
K0358	105	Non-hotspot	Primary not completed	4	Own business	1	2	In home piped water	1	In home piped water	1	Negative	Negative	Negative	Negative	0	Negative	Negative	Negative	Negative	0	Negative	Negative	Negative	Negative	0	Negative	Negative	Negative	Negative	0	0	0	0	0	0	0	0	0	0	0	1	0	0	1	1	0	0	1
K0359	105	Non-hotspot	Primary not completed	2	Own business	0	1	Public piped water	1	Public piped water	1	Negative	Negative	Negative	Negative	0	Negative	Negative	Negative	Negative	0	Negative	Negative	Negative	Negative	0	Negative	Negative	Negative	Negative	0	0	0	0	0	0	0	0	0	0	1	1	0	0	1	1	0	0	0
K0360	105	Non-hotspot	Secondary education	4	Salaried worker	1	3	In home piped water	1	In home piped water	1	Negative	Negative	Negative	Negative	0	Negative	Negative	Negative	Negative	0	Negative	Negative	Negative	Negative	0	Negative	Negative	Negative	Negative	0	0	0	0	0	0	0	0	0	1	1	1	0	0	1	1	0	0	1
K0361	105	Non-hotspot	Primary not completed	4	Farmer	1	2	Public piped water	1	Public piped water	1	Negative	Negative	Negative	Negative	0	Negative	Negative	Negative	Negative	0	Negative	Negative	Negative	Negative	0	Negative	Negative	Negative	Negative	0	0	0	0	0	0	0	0	0	0	0	1	0	0	1	1	0	0	0
K0362	105	Non-hotspot	Secondary not completed	5	Own business	1	2	Public piped water	1	Public piped water	1	Negative	Negative	Negative	Negative	0	Negative	Negative	Negative	Negative	0	Negative	Negative	Negative	Negative	0	Negative	Negative	Negative	Negative	0	0	0	0	0	0	0	0	0	0	0	1	0	0	1	1	0	0	0
K0363	105	Non-hotspot	Primary education	6	Farmer	1	2	In home piped water	1	In home piped water	1	Negative	Negative	Negative	Negative	0	Negative	Negative	Negative	Negative	0	Negative	Negative	Negative	Negative	0	Negative	Negative	Negative	Negative	0	0	0	0	0	0	0	0	0	0	1	1	0	0	1	1	0	0	0
K0364	105	Non-hotspot	Primary education	6	Own business	1	2	Public piped water	1	Public piped water	1	Negative	Negative	Negative	Negative	0	Negative	Negative	Negative	Negative	0	Negative	Negative	Negative	Negative	0	Negative	Negative	Negative	Negative	0	0	0	0	0	0	0	0	0	0	0	1	0	0	1	1	0	0	0
K0365	105	Non-hotspot	None	2	Farmer	1	2	Public piped water	1	Public piped water	1	Negative	Negative	Negative	Negative	0	Negative	Negative	Negative	Negative	0	Negative	Negative	Negative	Negative	0	Negative	Negative	Negative	Negative	0	0	0	0	0	0	0	0	0	0	0	0	0	0	1	1	0	0	0
K0366	105	Non-hotspot	Primary education	5	Farmer	1	2	Public piped water	1	Public piped water	1	Negative	Negative	Negative	Negative	0	Negative	Negative	Negative	Negative	0	Negative	Negative	Negative	Negative	0	Negative	Negative	Negative	Negative	0	0	0	0	0	0	0	0	0	0	1	1	0	0	1	1	0	0	0
K0367	105	Non-hotspot	Primary not completed	3	Fishing	1	2	Public piped water	1	Public piped water	1	Negative	Negative	Negative	Negative	0	Negative	Negative	Negative	Negative	0	Negative	Negative	Negative	Negative	0	Negative	Negative	Negative	Negative	0	0	0	0	0	0	0	0	0	0	0	1	0	0	1	1	0	0	0
K0368	105	Non-hotspot	None	3	Farmer	1	2	Public piped water	1	Public piped water	1	Negative	Negative	Negative	Negative	0	Negative	Negative	Negative	Negative	0	Negative	Negative	Negative	Negative	0	Negative	Negative	Negative	Negative	0	0	0	0	0	0	0	0	0	0	0	1	0	1	1	1	0	0	0
K0369	105	Non-hotspot	Primary education	5	Own business	1	2	Public piped water	1	Public piped water	1	Negative	Negative	Positive	Negative	0	Negative	Negative	Positive	Negative	0	Negative	Negative	Negative	Negative	0	Negative	Negative	Negative	Negative	0	0	0	0	1	1	0	0	0	0	1	1	0	0	1	0	0	0	0
K0370	105	Non-hotspot	Primary not completed	2	Farmer	1	2	Public piped water	1	Public piped water	1	Negative	Negative	Negative	Negative	0	Negative	Negative	Negative	Negative	0	Negative	Negative	Negative	Negative	0	Negative	Negative	Negative	Negative	0	0	0	0	0	0	0	0	0	0	1	0	0	0	1	0	0	0	0
K0371	105	Non-hotspot	Primary not completed	3	Own business	1	2	In home piped water	1	In home piped water	1	Negative	Negative	Negative	Negative	0	Negative	Negative	Negative	Negative	0	Negative	Negative	Negative	Negative	0	Negative	Negative	Negative	Negative	0	0	0	0	0	0	0	0	0	0	0	1	0	0	1	1	0	0	0
K0372	105	Non-hotspot	Secondary education	4	Own business	1	2	In home piped water	1	In home piped water	1	Negative	Negative	Negative	Negative	0	Negative	Negative	Negative	Negative	0	Negative	Negative	Negative	Negative	0	Negative	Negative	Negative	Negative	0	0	0	0	0	0	0	0	0	0	1	1	0	0	1	1	0	0	0
K0373	105	Non-hotspot	Primary not completed	8	Farmer	1	2	Public piped water	1	Public piped water	1	Negative	Negative	Negative	Negative	0	Negative	Negative	Negative	Negative	0	Negative	Negative	Negative	Negative	0	Negative	Negative	Negative	Negative	0	0	0	0	0	0	0	0	0	0	1	1	0	0	1	1	0	0	1
K0374	105	Non-hotspot	Primary not completed	3	Own business	1	2	Public piped water	1	Public piped water	1	Negative	Negative	Negative	Negative	0	Negative	Negative	Negative	Negative	0	Negative	Negative	Negative	Negative	0	Negative	Negative	Negative	Negative	0	0	0	0	0	0	0	0	0	0	1	0	0	0	1	1	0	0	0
K0375	105	Non-hotspot	Secondary not completed	5	Fishing	1	2	Public piped water	1	Public piped water	1	Negative	Negative	Negative	Negative	0	Negative	Negative	Negative	Negative	0	Negative	Negative	Negative	Negative	0	Negative	Negative	Negative	Negative	0	0	0	0	0	0	0	0	0	0	1	1	0	0	1	0	0	0	0
K0376	105	Non-hotspot	Primary not completed	5	Own business	1	2	Public piped water	1	Public piped water	1	Negative	Negative	Negative	Positive	3	Negative	Negative	Negative	Positive	4	Negative	Negative	Negative	Positive	3	Negative	Negative	Negative	Positive	2	1	0	0	0	0	0	0	0	0	1	1	0	0	0	0	0	0	1
K0377	105	Non-hotspot	Secondary not completed	5	Skilled labour	0	1	Public piped water	1	Public piped water	1	Negative	Negative	Negative	Negative	0	Negative	Negative	Negative	Negative	0	Negative	Negative	Negative	Negative	0	Negative	Negative	Negative	Negative	0	0	0	0	0	0	0	0	0	0	0	1	0	0	1	1	0	0	1
K0378	105	Non-hotspot	Primary not completed	10	Own business	1	2	Public piped water	1	Public piped water	1	Negative	Negative	Negative	Negative	0	Negative	Negative	Negative	Negative	0	Negative	Negative	Negative	Negative	0	Negative	Negative	Negative	Negative	0	0	0	0	0	0	0	0	0	0	1	1	0	0	1	1	0	0	0
K0379	105	Non-hotspot	None	6	Fishing	0	1	Public piped water	1	Public piped water	1	Negative	Negative	Negative	Negative	0	Negative	Negative	Negative	Negative	0	Negative	Negative	Negative	Negative	0	Negative	Negative	Negative	Negative	0	0	0	0	0	0	0	0	0	0	1	1	0	0	1	1	0	0	1
K0380	105	Non-hotspot	Primary education	11	Own business	1	2	Public piped water	1	Public piped water	1	Negative	Negative	Negative	Negative	0	Negative	Negative	Negative	Negative	0	Negative	Negative	Negative	Negative	0	Negative	Negative	Negative	Negative	0	0	0	0	0	0	0	0	0	0	1	1	0	0	0	1	0	0	0
K0381	105	Non-hotspot	Secondary education	1	Skilled labour	1	2	Public piped water	1	Public piped water	1	Negative	Negative	Negative	Negative	0	Negative	Negative	Negative	Negative	0	Negative	Negative	Negative	Negative	0	Negative	Negative	Negative	Negative	0	0	0	0	0	0	0	0	0	0	1	1	0	0	1	1	0	0	1
K0382	105	Non-hotspot	Primary education	1	Farmer	1	2	Public piped water	1	Public piped water	1	Negative	Negative	Negative	Negative	0	Negative	Negative	Negative	Negative	0	Negative	Negative	Negative	Negative	0	Negative	Negative	Negative	Negative	0	0	0	0	0	0	0	0	0	0	0	1	0	0	1	0	0	0	0
K0383	105	Non-hotspot	Secondary not completed	4	Farmer	1	2	Public piped water	1	Public piped water	1	Negative	Negative	Negative	Negative	0	Negative	Negative	Negative	Negative	0	Negative	Negative	Negative	Negative	0	Negative	Negative	Negative	Negative	0	0	0	0	0	0	0	0	0	1	1	1	0	0	1	1	0	0	1
K0384	105	Non-hotspot	Primary education	1	Farmer	1	2	Public piped water	1	Public piped water	1	Negative	Negative	Negative	Negative	0	Negative	Negative	Negative	Negative	0	Negative	Negative	Negative	Negative	0	Negative	Negative	Negative	Negative	0	0	0	0	0	0	0	0	0	0	0	1	0	0	0	1	0	0	0
K0385	105	Non-hotspot	Secondary not completed	6	Own business	1	2	Public piped water	1	Public piped water	1	Negative	Negative	Negative	Negative	0	Negative	Negative	Negative	Negative	0	Negative	Negative	Negative	Negative	0	Negative	Negative	Negative	Negative	0	0	0	0	0	0	0	0	0	0	1	0	0	0	1	1	0	0	0
K0386	105	Non-hotspot	Primary education	3	Farmer	1	2	Surface water	0	Public piped water	1	Negative	Negative	Negative	Negative	0	Negative	Negative	Negative	Negative	0	Negative	Negative	Negative	Negative	0	Negative	Negative	Negative	Negative	0	0	0	0	0	0	0	0	0	0	1	1	0	0	1	1	0	0	1
K0387	105	Non-hotspot	Primary education	3	Skilled labour	1	2	Surface water	0	Public piped water	1	Negative	Negative	Negative	Positive	1	Negative	Negative	Negative	Positive	1	Negative	Negative	Negative	Negative	0	Negative	Negative	Negative	Negative	0	1	0	0	0	0	0	0	0	0	1	0	0	0	1	1	0	0	0
K0388	105	Non-hotspot	Primary not completed	3	Farmer	1	2	Public piped water	1	Public piped water	1	Negative	Negative	Negative	Negative	0	Negative	Negative	Negative	Negative	0	Negative	Negative	Negative	Negative	0	Negative	Negative	Negative	Negative	0	0	0	0	0	0	0	0	0	0	1	1	0	0	1	1	0	0	0
K0389	105	Non-hotspot	Secondary not completed	4	Own business	1	2	Public piped water	1	Public piped water	1	Negative	Negative	Negative	Negative	0	Negative	Negative	Negative	Negative	0	Negative	Negative	Negative	Negative	0	Negative	Negative	Negative	Negative	0	0	0	0	0	0	0	0	0	0	0	1	0	0	1	1	0	0	1
K0390	105	Non-hotspot	Post secondary/college	3	Own business	1	2	Public piped water	1	Public piped water	1	Negative	Negative	Negative	Negative	0	Negative	Negative	Negative	Negative	0	Negative	Negative	Negative	Negative	0	Negative	Negative	Negative	Negative	0	0	0	0	0	0	0	0	0	0	0	1	0	0	1	1	0	0	0
K0391	105	Non-hotspot	None	1	Farmer	1	2	Public piped water	1	Public piped water	1	Negative	Negative	Negative	Negative	0	Negative	Negative	Negative	Negative	0	Negative	Negative	Negative	Negative	0	Negative	Negative	Negative	Negative	0	0	0	0	0	0	0	0	0	0	1	1	0	0	1	1	0	0	0
K0392	105	Non-hotspot	Secondary not completed	4	Own business	1	2	Public piped water	1	Public piped water	1	Negative	Negative	Negative	Negative	0	Negative	Negative	Negative	Negative	0	Negative	Negative	Negative	Negative	0	Negative	Negative	Negative	Negative	0	0	0	0	0	0	0	0	0	0	0	1	0	0	1	1	0	0	0
K0393	105	Non-hotspot	Secondary not completed	3	Own business	0	1	Public piped water	1	Public piped water	1	Negative	Negative	Negative	Negative	0	Negative	Negative	Negative	Negative	0	Negative	Negative	Negative	Negative	0	Negative	Negative	Negative	Negative	0	0	0	0	0	0	0	0	0	0	1	1	0	0	1	1	0	0	0
K0394	105	Non-hotspot	Secondary not completed	3	Farmer	1	2	In home piped water	1	In home piped water	1	Negative	Negative	Negative	Negative	0	Negative	Negative	Negative	Negative	0	Negative	Negative	Negative	Negative	0	Negative	Negative	Negative	Negative	0	0	0	0	0	0	0	0	0	1	1	1	1	0	1	1	0	0	1
K0395	105	Non-hotspot	Post secondary/college	5	Skilled labour	1	2	In home piped water	1	In home piped water	1	Negative	Negative	Negative	Negative	0	Negative	Negative	Negative	Negative	0	Negative	Negative	Negative	Negative	0	Negative	Negative	Negative	Negative	0	0	0	0	0	0	0	0	0	0	1	1	0	0	1	1	0	0	1
K0396	105	Non-hotspot	Primary education	5	Own business	1	2	In home piped water	1	In home piped water	1	Negative	Negative	Negative	Negative	0	Negative	Negative	Negative	Negative	0	Negative	Negative	Negative	Negative	0	Negative	Negative	Negative	Negative	0	0	0	0	0	0	0	0	0	0	1	1	0	0	1	1	0	0	1
K0397	105	Non-hotspot	None	1	Own business	1	2	Surface water	0	Public piped water	1	Negative	Negative	Negative	Negative	0	Negative	Negative	Negative	Negative	0	Negative	Negative	Negative	Negative	0	Negative	Negative	Negative	Negative	0	0	0	0	0	0	0	0	0	0	1	0	0	0	1	1	0	0	0
K0398	105	Non-hotspot	None	2	Farmer	1	2	Surface water	0	Public piped water	1	Negative	Negative	Negative	Negative	0	Negative	Negative	Negative	Negative	0	Negative	Negative	Negative	Negative	0	Negative	Negative	Negative	Negative	0	0	0	0	0	0	0	0	0	0	1	1	0	0	1	1	0	0	0
K0399	105	Non-hotspot	Primary not completed	2	Own business	1	2	Public piped water	1	Public piped water	1	Negative	Negative	Negative	Negative	0	Negative	Negative	Negative	Negative	0	Negative	Negative	Negative	Negative	0	Negative	Negative	Negative	Negative	0	0	0	0	0	0	0	0	0	0	1	1	0	0	1	1	0	0	1
K0400	105	Non-hotspot	Primary education	8	Own business	1	2	Surface water	0	Public piped water	1	Negative	Negative	Negative	Positive	4	Negative	Negative	Negative	Positive	5	Negative	Negative	Negative	Negative	0	Negative	Negative	Negative	Negative	0	1	0	0	0	0	0	0	0	0	1	1	0	0	1	1	0	0	1
K0401	105	Non-hotspot	Secondary not completed	3	Salaried worker	1	2	Public piped water	1	Public piped water	1	Negative	Negative	Negative	Negative	0	Negative	Negative	Negative	Negative	0	Negative	Negative	Negative	Negative	0	Negative	Negative	Negative	Negative	0	0	0	0	0	0	0	0	0	0	1	1	0	0	1	1	0	0	1
K0452	88	Hotspot	Primary education	6	Own business	1	2	Unprotected dug well	0	Unprotected spring	0	Negative	Negative	Negative	Positive	2	Negative	Negative	Negative	Positive	1	Negative	Negative	Negative	Negative	0	Negative	Negative	Negative	Negative	0	1	0	0	0	0	0	0	0	0	1	0	1	0	1	1	0	0	1
K0453	88	Hotspot	Secondary education	6	Farmer	0	1	Unprotected dug well	0	Unprotected dug well	0	Negative	Negative	Negative	Negative	0	Negative	Negative	Negative	Negative	0	Negative	Negative	Negative	Negative	0	Negative	Negative	Negative	Negative	0	0	0	0	0	0	0	0	0	0	1	0	1	0	1	1	0	0	1
K0454	88	Hotspot	Secondary education	6	Farmer	0	1	Unprotected dug well	0	Unprotected dug well	0	Negative	Negative	Negative	Negative	0	Negative	Negative	Negative	Negative	0	Negative	Negative	Negative	Negative	0	Negative	Negative	Negative	Negative	0	0	0	0	0	0	0	0	0	0	1	1	1	0	1	1	0	0	1
K0455	88	Hotspot	Primary education	7	Skilled labour	0	1	Unprotected dug well	0	Unprotected dug well	0	Negative	Negative	Negative	Negative	0	Negative	Negative	Negative	Negative	0	Negative	Negative	Negative	Negative	0	Negative	Negative	Negative	Negative	0	0	0	0	0	0	0	0	0	0	1	1	1	0	1	1	0	0	1
K0456	88	Hotspot	Primary not completed	5	Fishing	0	1	Unprotected dug well	0	Unprotected dug well	0	Negative	Negative	Negative	Negative	0	Negative	Negative	Negative	Positive	1	Negative	Negative	Negative	Positive	2	Negative	Negative	Negative	Negative	0	1	0	0	0	0	0	0	0	0	1	0	1	0	1	1	0	0	1
K0457	88	Hotspot	Primary education	7	Fishing	0	1	Unprotected dug well	0	Unprotected dug well	0	Negative	Negative	Negative	Positive	1	Negative	Negative	Negative	Positive	3	Negative	Negative	Negative	Negative	0	Negative	Negative	Negative	Negative	0	1	0	0	0	0	0	0	0	0	1	0	1	0	1	1	0	0	0
K0458	88	Hotspot	Primary education	5	Own business	1	2	Unprotected dug well	0	Unprotected dug well	0	Negative	Negative	Negative	Negative	0	Negative	Negative	Negative	Negative	0	Negative	Negative	Negative	Negative	0	Negative	Negative	Negative	Negative	0	0	0	0	0	0	0	0	0	0	1	1	1	0	1	1	0	0	1
K0459	88	Hotspot	Primary education	3	Farmer	1	2	Unprotected dug well	0	Unprotected dug well	0	Negative	Negative	Negative	Negative	0	Negative	Negative	Negative	Negative	0	Negative	Negative	Negative	Negative	0	Negative	Negative	Negative	Negative	0	0	0	0	0	0	0	0	0	0	1	1	1	0	1	1	0	0	1
K0460	88	Hotspot	Primary not completed	5	Skilled labour	1	2	Unprotected dug well	0	Unprotected dug well	0	Negative	Negative	Negative	Negative	0	Negative	Negative	Negative	Negative	0	Negative	Negative	Negative	Negative	0	Negative	Negative	Negative	Negative	0	0	0	0	0	0	0	0	0	0	1	0	0	0	1	1	0	0	0
K0461	88	Hotspot	None	3	Farmer	1	2	Unprotected dug well	0	Unprotected dug well	0	Negative	Negative	Negative	Negative	0	Negative	Negative	Negative	Negative	0	Negative	Negative	Negative	Negative	0	Negative	Negative	Negative	Negative	0	0	0	0	0	0	0	0	0	0	1	1	1	0	1	1	0	0	1
K0462	88	Hotspot	Primary education	6	Skilled labour	1	3	Surface water	0	Public piped water	1	Negative	Negative	Negative	Negative	0	Negative	Negative	Negative	Negative	0	Negative	Negative	Negative	Negative	0	Negative	Negative	Negative	Negative	0	0	0	0	0	0	0	0	0	0	1	1	0	0	1	1	0	0	1
K0463	88	Hotspot	Primary education	5	Farmer	1	2	Unprotected dug well	0	Unprotected dug well	0	Negative	Negative	Negative	Negative	0	Negative	Negative	Negative	Negative	0	Negative	Negative	Negative	Negative	0	Negative	Negative	Negative	Negative	0	0	0	0	0	0	0	0	0	0	1	0	1	0	1	1	0	0	1
K0464	88	Hotspot	Primary not completed	3	Farmer	1	2	Unprotected dug well	0	Unprotected dug well	0	Negative	Negative	Negative	Negative	0	Negative	Negative	Negative	Negative	0	Negative	Negative	Negative	Negative	0	Negative	Negative	Negative	Negative	0	0	0	0	0	0	0	0	0	1	1	1	1	0	1	1	0	0	1
K0465	88	Hotspot	Primary not completed	3	Farmer	1	2	Unprotected dug well	0	Unprotected dug well	0	Negative	Negative	Negative	Negative	0	Negative	Negative	Negative	Negative	0	Negative	Negative	Negative	Negative	0	Negative	Negative	Negative	Negative	0	0	0	0	0	0	0	0	0	1	1	1	1	0	1	1	0	0	1
K0466	88	Hotspot	None	2	Farmer	0	1	Unprotected dug well	0	Unprotected dug well	0	Negative	Negative	Negative	Negative	0	Negative	Negative	Negative	Negative	0	Negative	Negative	Negative	Negative	0	Negative	Negative	Negative	Negative	0	0	0	0	0	0	0	0	0	0	1	1	1	0	1	1	0	0	0
K0467	88	Hotspot	Primary not completed	4	Farmer	1	2	Unprotected dug well	0	Surface water	0	Negative	Negative	Negative	Negative	0	Negative	Negative	Negative	Negative	0	Negative	Negative	Negative	Negative	0	Negative	Negative	Negative	Negative	0	0	0	0	0	0	0	0	0	0	1	0	1	0	1	1	0	0	1
K0468	88	Hotspot	Primary not completed	5	Farmer	1	2	Unprotected dug well	0	Unprotected dug well	0	Negative	Negative	Negative	Negative	0	Negative	Negative	Negative	Negative	0	Negative	Negative	Negative	Negative	0	Negative	Negative	Negative	Negative	0	0	0	0	0	0	0	0	0	0	1	0	1	0	1	1	0	0	1
K0469	88	Hotspot	Primary education	6	Own business	0	1	Unprotected dug well	0	Public piped water	1	Negative	Negative	Negative	Negative	0	Negative	Negative	Negative	Negative	0	Negative	Negative	Negative	Negative	0	Negative	Negative	Negative	Negative	0	0	0	0	0	0	0	0	0	0	1	0	1	0	1	1	0	0	1
K0470	88	Hotspot	Secondary not completed	4		0	1	Unprotected dug well	0	Public piped water	1	Negative	Negative	Negative	Negative	0	Negative	Negative	Negative	Negative	0	Negative	Negative	Negative	Negative	0	Negative	Negative	Negative	Negative	0	0	0	0	0	0	0	0	0	0	1	1	1	0	1	1	0	0	1
K0471	88	Hotspot	Primary not completed	4	Farmer	1	2	Unprotected dug well	0	Public piped water	1	Negative	Negative	Negative	Negative	0	Negative	Negative	Negative	Negative	0	Negative	Negative	Negative	Negative	0	Negative	Negative	Negative	Negative	0	0	0	0	0	0	0	0	0	0	1	1	1	0	1	1	0	0	0
K0472	88	Hotspot	Secondary not completed	4		0	1	Unprotected dug well	0	Unprotected dug well	0	Negative	Negative	Negative	Positive	4	Negative	Negative	Negative	Positive	6	Negative	Negative	Negative	Positive	5	Negative	Negative	Negative	Positive	2	1	0	0	0	0	0	0	0	0	1	1	1	0	1	1	0	0	0
K0473	88	Hotspot	Primary not completed	5	Farmer	1	2	Unprotected dug well	0	Public piped water	1	Negative	Negative	Negative	Negative	0	Negative	Negative	Negative	Negative	0	Negative	Negative	Negative	Negative	0	Negative	Negative	Negative	Negative	0	0	0	0	0	0	0	0	0	0	1	1	1	0	1	1	0	0	1
K0474	88	Hotspot	Primary education	4	Own business	1	2	Unprotected dug well	0	Public piped water	1	Negative	Negative	Negative	Negative	0	Negative	Negative	Negative	Negative	0	Negative	Negative	Negative	Negative	0	Negative	Negative	Negative	Negative	0	0	0	0	0	0	0	0	0	0	1	1	1	0	1	1	0	0	1
K0475	88	Hotspot	Primary not completed	4	Farmer	1	2	Unprotected dug well	0	Unprotected dug well	0	Negative	Negative	Negative	Negative	0	Negative	Negative	Negative	Negative	0	Negative	Negative	Negative	Negative	0	Negative	Negative	Negative	Negative	0	0	0	0	0	0	0	0	0	0	1	1	1	0	1	1	0	0	1
K0476	88	Hotspot	Secondary education	4	Skilled labour	1	2	Unprotected dug well	0	Surface water	0	Negative	Negative	Negative	Negative	0	Negative	Negative	Negative	Negative	0	Negative	Negative	Negative	Negative	0	Negative	Negative	Negative	Negative	0	0	0	0	0	0	0	0	0	0	1	0	1	0	1	1	0	0	0
K0477	88	Hotspot	Primary not completed	5	Own business	0	1	Unprotected dug well	0	Public piped water	1	Negative	Negative	Negative	Negative	0	Negative	Negative	Negative	Negative	0	Negative	Negative	Negative	Negative	0	Negative	Negative	Negative	Negative	0	0	0	0	0	0	0	0	0	0	1	0	1	0	1	1	0	0	1
K0478	88	Hotspot	Primary not completed	3	Skilled labour	0	1	Protected dug well	1	Public piped water	1	Negative	Positive	Negative	Negative	0	Negative	Positive	Negative	Negative	0	Negative	Negative	Negative	Negative	0	Negative	Negative	Negative	Negative	0	0	0	1	0	1	0	0	0	0	1	1	1	0	1	1	0	0	1
K0479	88	Hotspot	Primary not completed	7	Own business	0	1	Unprotected dug well	0	Public piped water	1	Negative	Negative	Negative	Negative	0	Negative	Negative	Negative	Negative	0	Negative	Negative	Negative	Negative	0	Negative	Negative	Negative	Negative	0	0	0	0	0	0	0	0	0	0	1	1	1	0	1	1	0	0	1
K0480	88	Hotspot	Primary not completed	8	Skilled labour	1	2	Unprotected dug well	0	Unprotected dug well	0	Negative	Negative	Negative	Negative	0	Negative	Negative	Negative	Negative	0	Negative	Negative	Negative	Negative	0	Negative	Negative	Negative	Negative	0	0	0	0	0	0	0	0	0	0	1	1	1	0	1	1	0	0	0
K0481	88	Hotspot	Primary education	9	Own business	1	2	Unprotected dug well	0	Unprotected dug well	0	Negative	Negative	Negative	Negative	0	Negative	Negative	Negative	Negative	0	Negative	Negative	Negative	Negative	0	Negative	Negative	Negative	Negative	0	0	0	0	0	0	0	0	0	0	1	1	1	0	1	1	0	0	1
K0482	88	Hotspot	Secondary not completed	3	Own business	1	2	Unprotected dug well	0	Unprotected dug well	0	Negative	Negative	Negative	Positive	1	Negative	Negative	Negative	Positive	1	Negative	Negative	Negative	Negative	0	Negative	Negative	Negative	Negative	0	1	0	0	0	0	0	0	0	0	1	0	1	0	1	1	0	0	1
K0483	88	Hotspot	Primary not completed	8	Own business	1	2	Unprotected dug well	0	Surface water	0	Negative	Negative	Negative	Negative	0	Negative	Negative	Negative	Negative	0	Negative	Negative	Negative	Negative	0	Negative	Negative	Negative	Negative	0	0	0	0	0	0	0	0	0	0	1	0	1	0	1	1	0	0	1
K0484	88	Hotspot	Secondary education	7	Own business	1	2	Unprotected dug well	0	Public piped water	1	Negative	Negative	Negative	Negative	0	Negative	Negative	Negative	Negative	0	Negative	Negative	Negative	Negative	0	Negative	Negative	Negative	Negative	0	0	0	0	0	0	1	0	0	0	1	1	1	1	1	0	0	0	1
K0485	88	Hotspot	Primary not completed	5	Own business	0	1	Surface water	0	Public piped water	1	Negative	Negative	Negative	Negative	0	Negative	Negative	Negative	Negative	0	Negative	Negative	Negative	Negative	0	Negative	Negative	Negative	Negative	0	0	0	0	0	0	0	0	0	0	1	1	0	0	1	1	0	0	1
K0486	88	Hotspot	Primary education	6	Own business	1	2	Surface water	0	Surface water	0	Negative	Negative	Negative	Negative	0	Negative	Negative	Negative	Negative	0	Negative	Negative	Negative	Negative	0	Negative	Negative	Negative	Negative	0	0	0	0	0	0	0	0	0	0	1	1	0	0	1	1	0	0	1
K0487	88	Hotspot	Primary education	7	Own business	0	1	Surface water	0	Surface water	0	Negative	Negative	Negative	Negative	0	Negative	Negative	Negative	Negative	0	Negative	Negative	Negative	Negative	0	Negative	Negative	Negative	Negative	0	0	0	0	0	0	0	0	0	0	1	1	0	0	1	1	0	0	1
K0488	88	Hotspot	Primary not completed	7	Own business	0	1	Surface water	0	Surface water	0	Negative	Negative	Negative	Negative	0	Negative	Negative	Negative	Negative	0	Negative	Negative	Negative	Negative	0	Negative	Negative	Negative	Negative	0	0	0	0	0	0	0	0	0	0	1	1	0	0	1	1	0	0	1
K0489	88	Hotspot	Primary education	4	Own business	0	1	Unprotected dug well	0	Public piped water	1	Negative	Negative	Negative	Negative	0	Negative	Negative	Negative	Negative	0	Negative	Negative	Negative	Negative	0	Negative	Negative	Negative	Negative	0	0	0	0	0	0	0	0	0	0	1	1	0	0	1	1	0	0	1
K0490	88	Hotspot	Secondary education	3	Fishing	0	1	Unprotected dug well	0	Unprotected dug well	0	Negative	Negative	Negative	Negative	0	Negative	Negative	Negative	Negative	0	Negative	Negative	Negative	Negative	0	Negative	Negative	Negative	Negative	0	0	0	0	0	0	0	0	0	0	1	1	0	0	1	1	0	0	1
K0491	88	Hotspot	Secondary not completed	3	Own business	0	1	Unprotected dug well	0	Unprotected dug well	0	Negative	Negative	Negative	Negative	0	Negative	Negative	Negative	Negative	0	Negative	Negative	Negative	Negative	0	Negative	Negative	Negative	Negative	0	0	0	0	0	0	0	0	0	0	1	1	0	0	1	1	0	0	1
K0492	88	Hotspot	Primary not completed	2	Skilled labour	1	2	Surface water	0	Public piped water	1	Positive	Negative	Negative	Negative	0	Positive	Negative	Negative	Negative	0	Positive	Negative	Negative	Negative	0	Positive	Negative	Negative	Negative	0	0	1	0	0	1	0	0	0	0	0	1	0	0	1	1	0	0	1
K0493	88	Hotspot	Primary not completed	6	Own business	0	1	Unprotected dug well	0	Surface water	0	Negative	Negative	Negative	Positive	1	Negative	Negative	Negative	Positive	2	Negative	Negative	Negative	Positive	1	Negative	Negative	Negative	Negative	0	1	0	0	0	0	0	0	0	0	1	0	0	0	1	1	0	0	1
K0494	88	Hotspot	Primary not completed	7	Own business	1	2	Surface water	0	Public piped water	1	Negative	Negative	Negative	Positive	13	Negative	Negative	Negative	Positive	11	Negative	Negative	Negative	Positive	27	Negative	Negative	Negative	Positive	11	1	0	0	0	0	0	0	0	0	1	1	0	0	1	1	0	0	1
K0495	88	Hotspot	Primary not completed	3	Own business	1	2	Surface water	0	Public piped water	1	Negative	Negative	Negative	Negative	0	Negative	Negative	Negative	Negative	0	Negative	Negative	Negative	Negative	0	Negative	Negative	Negative	Negative	0	0	0	0	0	0	0	0	0	0	0	1	0	0	1	1	0	0	0
K0496	88	Hotspot	Primary not completed	4	Own business	0	1	Surface water	0	Public piped water	1	Negative	Negative	Negative	Negative	0	Negative	Negative	Negative	Negative	0	Negative	Negative	Negative	Positive	3	Negative	Negative	Negative	Positive	4	1	0	0	0	0	0	0	0	0	1	1	0	0	1	1	0	0	1
K0497	88	Hotspot	Primary education	7	Own business	0	1	Unprotected dug well	0	Unprotected dug well	0	Negative	Negative	Negative	Negative	0	Negative	Negative	Negative	Negative	0	Negative	Negative	Negative	Negative	0	Negative	Negative	Negative	Negative	0	0	0	0	0	0	0	0	0	0	1	1	1	0	1	1	0	0	1
K0498	88	Hotspot	Secondary not completed	5	Farmer	1	2	Unprotected dug well	0	Public piped water	1	Negative	Negative	Negative	Negative	0	Negative	Negative	Negative	Negative	0	Negative	Negative	Negative	Negative	0	Negative	Negative	Negative	Negative	0	0	0	0	0	0	0	0	0	0	1	1	1	0	1	1	0	0	1
K0499	88	Hotspot	Primary not completed	3	Farmer	1	2	Unprotected dug well	0	Unprotected dug well	0	Negative	Negative	Negative	Negative	0	Negative	Negative	Negative	Negative	0	Negative	Negative	Negative	Negative	0	Negative	Negative	Negative	Negative	0	0	0	0	0	0	0	0	0	1	1	1	1	0	1	1	0	0	1
K0500	88	Hotspot	Primary not completed	7	Own business	0	1	Unprotected dug well	0	Unprotected dug well	0	Negative	Negative	Negative	Negative	0	Negative	Negative	Negative	Negative	0	Negative	Negative	Negative	Negative	0	Negative	Negative	Positive	Negative	0	0	0	0	1	1	0	0	0	0	1	1	1	0	1	1	0	0	0
K0501	88	Hotspot	Primary not completed	7	Own business	1	2	Unprotected dug well	0	Surface water	0	Negative	Negative	Negative	Positive	8	Negative	Negative	Negative	Positive	6	Negative	Negative	Negative	Positive	2	Negative	Negative	Negative	Positive	3	1	0	0	0	0	0	0	0	0	1	1	1	0	1	1	0	0	1
K0552	216	Hotspot	Primary education	4	Own business	0	1	Surface water	0	Surface water	0	Negative	Negative	Negative	Negative	0	Negative	Negative	Negative	Negative	0	Negative	Negative	Negative	Negative	0	Negative	Negative	Negative	Negative	0	0	0	0	0	0	0	0	0	0	1	1	0	0	1	1	0	0	0
K0553	216	Hotspot	Primary not completed	4	Own business	0	1	Surface water	0	Surface water	0	Negative	Negative	Negative	Negative	0	Negative	Negative	Negative	Negative	0	Negative	Negative	Negative	Negative	0	Negative	Negative	Negative	Negative	0	0	0	0	0	0	0	0	0	0	0	0	0	0	1	1	0	0	0
K0554	216	Hotspot	Primary not completed	2	Fishing	0	1	Surface water	0	Surface water	0	Negative	Negative	Negative	Positive	11	Negative	Negative	Negative	Positive	6	Negative	Negative	Negative	Positive	8	Negative	Negative	Negative	Positive	2	1	0	0	0	0	0	0	0	0	1	1	0	0	1	1	0	0	0
K0555	216	Hotspot	Primary not completed	4	Other	0	1	Surface water	0	Surface water	0	Negative	Negative	Negative	Negative	0	Negative	Negative	Negative	Negative	0	Negative	Negative	Negative	Negative	0	Negative	Negative	Negative	Negative	0	0	0	0	0	0	0	0	0	0	1	1	0	0	1	1	0	0	0
K0556	216	Hotspot	Primary education	5	Own business	1	2	Surface water	0	Surface water	0	Negative	Negative	Negative	Positive	1	Negative	Negative	Negative	Negative	0	Negative	Negative	Negative	Negative	0	Negative	Negative	Negative	Positive	1	1	0	0	0	0	0	0	0	0	1	1	0	0	1	1	0	0	1
K0557	216	Hotspot	Secondary education	3	Other	1	2	Surface water	0	Surface water	0	Negative	Negative	Negative	Negative	0	Negative	Negative	Negative	Negative	0	Negative	Negative	Negative	Negative	0	Negative	Negative	Negative	Negative	0	0	0	0	0	0	0	0	0	0	1	1	0	0	1	1	0	0	0
K0558	216	Hotspot	Primary education	4	Fishing	0	1	Surface water	0	Surface water	0	Negative	Negative	Negative	Positive	8	Negative	Negative	Negative	Positive	2	Negative	Negative	Negative	Positive	4	Negative	Negative	Negative	Positive	5	1	0	0	0	0	0	0	0	0	1	1	0	0	1	1	0	0	1
K0559	216	Hotspot	Secondary not completed	5	Farmer	0	1	Surface water	0	Surface water	0	Negative	Negative	Negative	Negative	0	Negative	Negative	Negative	Negative	0	Negative	Negative	Negative	Negative	0	Negative	Negative	Negative	Negative	0	0	0	0	0	0	0	0	0	1	1	1	0	0	1	1	0	0	1
K0560	216	Hotspot	None	4	Own business	0	1	Surface water	0	Surface water	0	Negative	Negative	Negative	Negative	0	Negative	Negative	Negative	Negative	0	Negative	Negative	Negative	Negative	0	Negative	Negative	Negative	Negative	0	0	0	0	0	0	0	0	0	0	0	0	0	0	1	1	0	0	1
K0561	216	Hotspot	Primary education	5	Farmer	1	2	Surface water	0	Surface water	0	Negative	Negative	Negative	Positive	5	Negative	Negative	Negative	Positive	7	Negative	Negative	Negative	Positive	3	Negative	Negative	Negative	Positive	6	1	0	0	0	0	0	0	0	0	1	1	0	0	1	1	0	0	1
K0562	216	Hotspot	Secondary education	4	Salaried worker	1	2	Surface water	0	Surface water	0	Negative	Negative	Negative	Negative	0	Negative	Negative	Negative	Negative	0	Negative	Negative	Negative	Positive	5	Negative	Negative	Negative	Negative	0	1	0	0	0	0	0	0	0	0	0	1	0	0	1	1	0	0	1
K0563	216	Hotspot	Primary education	4	Fishing	0	1	Surface water	0	Surface water	0	Negative	Negative	Negative	Positive	1	Negative	Negative	Negative	Positive	1	Negative	Negative	Negative	Negative	0	Negative	Negative	Negative	Negative	0	1	0	0	0	0	0	0	0	0	1	1	0	0	1	1	0	0	1
K0564	216	Hotspot	Primary not completed	6	Fishing	0	1	Surface water	0	Surface water	0	Negative	Negative	Negative	Negative	0	Negative	Negative	Negative	Negative	0	Negative	Negative	Negative	Negative	0	Negative	Negative	Negative	Negative	0	0	0	0	0	0	0	0	0	0	1	1	0	0	1	1	0	0	1
K0565	216	Hotspot	Secondary education	3	Own business	0	1	Surface water	0	Surface water	0	Negative	Negative	Negative	Negative	0	Negative	Negative	Negative	Negative	0	Negative	Negative	Negative	Negative	0	Negative	Negative	Negative	Negative	0	0	0	0	0	0	0	0	0	0	0	0	0	0	1	1	0	0	0
K0566	216	Hotspot	Primary not completed	4	Other	0	1	Surface water	0	Surface water	0	Negative	Negative	Negative	Negative	0	Negative	Negative	Negative	Negative	0	Negative	Negative	Negative	Negative	0	Negative	Negative	Negative	Negative	0	0	0	0	0	0	0	0	0	0	1	1	0	0	1	1	0	0	1
K0567	216	Hotspot	Primary education	3	Own business	0	1	Surface water	0	Surface water	0	Negative	Negative	Negative	Negative	0	Negative	Negative	Negative	Negative	0	Negative	Negative	Negative	Positive	5	Negative	Negative	Negative	Positive	2	1	0	0	0	0	0	0	0	0	1	0	0	0	1	1	0	0	1
K0568	216	Hotspot	Primary not completed	7	Skilled labour	0	1	Surface water	0	Surface water	0	Negative	Negative	Negative	Negative	0	Negative	Negative	Negative	Negative	0	Negative	Negative	Negative	Negative	0	Negative	Negative	Negative	Negative	0	0	0	0	0	0	0	0	0	0	1	0	0	0	1	1	0	0	1
K0569	216	Hotspot	Secondary education	5	Fishing	1	2	Surface water	0	Surface water	0	Negative	Negative	Negative	Positive	7	Negative	Negative	Negative	Positive	1	Negative	Negative	Negative	Positive	2	Negative	Negative	Negative	Positive	7	1	0	0	0	0	0	0	0	0	1	1	0	0	1	1	0	0	1
K0570	216	Hotspot	Secondary not completed	5	Fishing	1	2	Surface water	0	Surface water	0	Negative	Negative	Negative	Negative	0	Negative	Negative	Negative	Negative	0	Negative	Negative	Negative	Negative	0	Negative	Negative	Negative	Negative	0	0	0	0	0	0	0	0	0	0	1	1	0	0	1	1	0	0	1
K0571	216	Hotspot	Primary education	5	Own business	1	2	Surface water	0	Surface water	0	Negative	Negative	Negative	Negative	0	Negative	Negative	Negative	Negative	0	Negative	Negative	Negative	Negative	0	Negative	Negative	Negative	Negative	0	0	0	0	0	0	0	0	0	0	1	1	0	0	1	1	0	0	1
K0572	216	Hotspot	Primary education	5	Fishing	1	2	Surface water	0	Surface water	0	Negative	Negative	Negative	Positive	3	Negative	Negative	Negative	Positive	3	Negative	Negative	Negative	Positive	4	Negative	Negative	Negative	Positive	3	1	0	0	0	0	0	0	0	0	1	1	0	0	1	1	0	0	1
K0573	216	Hotspot	Primary education	3	Own business	0	1	Surface water	0	Surface water	0	Positive	Negative	Negative	Negative	0	Positive	Negative	Negative	Negative	0	Negative	Negative	Negative	Negative	0	Negative	Negative	Negative	Negative	0	0	1	0	0	1	0	0	0	0	0	1	0	0	1	1	0	0	0
K0574	216	Hotspot	Primary education	9	Skilled labour	0	1	Surface water	0	Surface water	0	Negative	Negative	Negative	Negative	0	Negative	Negative	Negative	Negative	0	Negative	Negative	Negative	Negative	0	Negative	Negative	Negative	Negative	0	0	0	0	0	0	0	0	0	0	1	0	0	0	1	1	0	0	0
K0575	216	Hotspot	Secondary education	2	Fishing	0	1	Surface water	0	Surface water	0	Negative	Negative	Negative	Positive	8	Negative	Negative	Negative	Positive	6	Negative	Negative	Negative	Positive	5	Negative	Negative	Negative	Positive	5	1	0	0	0	0	0	0	0	0	1	0	0	0	1	1	0	0	0
K0576	216	Hotspot	Secondary education	4	Own business	0	1	Surface water	0	Surface water	0	Negative	Negative	Negative	Negative	0	Negative	Negative	Negative	Negative	0	Negative	Negative	Negative	Negative	0	Negative	Negative	Negative	Negative	0	0	0	0	0	0	0	0	0	0	1	1	0	0	1	1	0	0	0
K0577	216	Hotspot	Primary education		Fishing	0	1	Surface water	0	Surface water	0	Negative	Negative	Negative	Positive	3	Negative	Negative	Negative	Positive	9	Negative	Negative	Negative	Positive	3	Negative	Negative	Positive	Positive	6	1	0	0	1	1	0	0	0	0	0	1	0	0	1	1	0	0	1
K0578	216	Hotspot	Primary education	5	Own business	0	1	Surface water	0	Surface water	0	Negative	Negative	Negative	Negative	0	Negative	Negative	Negative	Negative	0	Negative	Negative	Negative	Negative	0	Negative	Negative	Negative	Negative	0	0	0	0	0	0	0	0	0	0	0	1	0	0	1	1	0	0	1
K0579	216	Hotspot	None	1	Farmer	0	1	Surface water	0	Surface water	0	Negative	Negative	Negative	Negative	0	Negative	Negative	Negative	Negative	0	Negative	Negative	Negative	Negative	0	Negative	Negative	Negative	Negative	0	0	0	0	0	0	0	0	0	0	0	0	0	0	0	1	0	0	0
K0580	216	Hotspot	Secondary education	6	Fishing	1	2	Surface water	0	Surface water	0	Negative	Negative	Negative	Negative	0	Negative	Negative	Negative	Negative	0	Negative	Negative	Negative	Negative	0	Negative	Negative	Negative	Negative	0	0	0	0	0	0	0	0	0	0	1	1	0	0	1	1	0	0	1
K0581	216	Hotspot	Primary education	6	Fishing	1	2	Surface water	0	Surface water	0	Negative	Negative	Negative	Negative	0	Negative	Negative	Negative	Positive	3	Negative	Negative	Negative	Positive	2	Negative	Negative	Negative	Positive	2	1	0	0	0	0	0	0	0	0	1	0	0	0	1	1	0	0	1
K0582	216	Hotspot	Primary not completed	5	Own business	1	2	Surface water	0	Surface water	0	Negative	Negative	Negative	Positive	3	Negative	Negative	Negative	Negative	0	Negative	Negative	Negative	Positive	2	Negative	Negative	Negative	Positive	1	1	0	0	0	0	0	0	0	0	1	1	0	0	1	1	0	0	1
K0583	216	Hotspot	Primary education	3	Farmer	1	2	Surface water	0	Surface water	0	Negative	Negative	Negative	Negative	0	Negative	Negative	Negative	Positive	1	Negative	Negative	Negative	Negative	0	Negative	Negative	Negative	Negative	0	1	0	0	0	0	0	0	0	0	0	1	0	0	1	1	0	0	1
K0584	216	Hotspot	Secondary education	7	Own business	1	2	Surface water	0	Surface water	0	Negative	Negative	Negative	Negative	0	Negative	Negative	Negative	Negative	0	Negative	Negative	Negative	Negative	0	Negative	Negative	Negative	Negative	0	0	0	0	0	0	0	0	0	0	1	1	0	0	1	1	0	0	1
K0585	216	Hotspot	Secondary education	10	Fishing	1	2	Surface water	0	Surface water	0	Negative	Negative	Negative	Negative	0	Negative	Negative	Negative	Negative	0	Negative	Negative	Negative	Negative	0	Negative	Negative	Negative	Negative	0	0	0	0	0	0	0	0	0	0	1	1	0	0	1	1	0	0	1
K0586	216	Hotspot	Primary education	5	Fishing	0	1	Surface water	0	Surface water	0	Negative	Negative	Negative	Negative	0	Negative	Negative	Negative	Negative	0	Negative	Negative	Negative	Negative	0	Negative	Negative	Negative	Negative	0	0	0	0	0	0	0	0	0	0	1	1	0	0	1	1	0	0	1
K0587	216	Hotspot	Primary not completed	3	Farmer	1	2	Surface water	0	Surface water	0	Negative	Negative	Negative	Negative	0	Negative	Negative	Negative	Negative	0	Negative	Negative	Negative	Negative	0	Negative	Negative	Negative	Negative	0	0	0	0	0	0	0	0	0	0	1	1	0	0	1	1	0	0	1
K0588	216	Hotspot	Secondary education	4	Fishing	0	1	Surface water	0	Surface water	0	Negative	Negative	Negative	Positive	11	Negative	Negative	Negative	Positive	11	Negative	Negative	Negative	Positive	6	Negative	Negative	Negative	Positive	4	1	0	0	0	0	0	0	0	0	1	1	0	0	1	1	0	0	1
K0589	216	Hotspot	Primary education	5	Fishing	0	1	Surface water	0	Surface water	0	Negative	Negative	Negative	Positive	27	Negative	Negative	Negative	Positive	21	Negative	Negative	Negative	Positive	10	Negative	Negative	Negative	Positive	20	1	0	0	0	0	0	0	0	0	1	1	0	0	1	1	0	0	1
K0590	216	Hotspot	Primary not completed	7	Fishing	0	1	Surface water	0	Surface water	0	Negative	Negative	Negative	Positive	5	Negative	Negative	Negative	Positive	3	Negative	Negative	Negative	Positive	7	Negative	Negative	Negative	Positive	2	1	0	0	0	0	0	0	0	0	1	1	0	0	1	1	0	0	1
K0591	216	Hotspot	Primary education	8	Fishing	0	1	Surface water	0	Surface water	0	Negative	Negative	Negative	Positive	4	Negative	Negative	Negative	Positive	7	Negative	Negative	Negative	Positive	6	Negative	Negative	Negative	Positive	11	1	0	0	0	0	0	0	0	0	1	1	0	0	1	1	0	0	1
K0592	216	Hotspot	Primary education	8	Skilled labour	0	1	Surface water	0	Surface water	0	Negative	Negative	Negative	Positive	2	Negative	Negative	Negative	Positive	4	Negative	Negative	Negative	Negative	0	Negative	Negative	Negative	Negative	0	1	0	0	0	0	0	0	0	0	1	0	0	0	1	1	0	0	1
K0593	216	Hotspot	Primary not completed	7	Fishing	1	2	Surface water	0	Surface water	0	Negative	Negative	Negative	Positive	3	Negative	Negative	Negative	Positive	3	Negative	Negative	Negative	Positive	4	Negative	Negative	Negative	Positive	2	1	0	0	0	0	0	0	0	0	0	0	0	0	1	1	0	0	1
K0594	216	Hotspot	Primary not completed	7	Fishing	1	2	Surface water	0	Surface water	0	Negative	Negative	Negative	Positive	7	Negative	Negative	Negative	Positive	8	Negative	Negative	Negative	Positive	2	Negative	Negative	Negative	Positive	4	1	0	0	0	0	0	0	0	0	0	0	0	0	1	1	0	0	1
K0595	216	Hotspot	None	3	Farmer	1	2	Surface water	0	Surface water	0	Negative	Negative	Negative	Negative	0	Negative	Negative	Negative	Negative	0	Negative	Negative	Negative	Negative	0	Negative	Negative	Negative	Negative	0	0	0	0	0	0	0	0	0	0	0	1	0	0	1	1	0	0	0
K0596	216	Hotspot	Primary not completed	3	Own business	0	1	Surface water	0	Surface water	0	Negative	Negative	Negative	Negative	0	Negative	Negative	Negative	Negative	0	Negative	Negative	Negative	Negative	0	Negative	Negative	Negative	Negative	0	0	0	0	0	0	0	0	0	0	1	1	0	0	1	1	0	0	1
K0597	216	Hotspot	Primary education	6	Fishing	0	1	Surface water	0	Surface water	0	Negative	Negative	Negative	Negative	0	Negative	Negative	Negative	Negative	0	Negative	Negative	Negative	Negative	0	Negative	Negative	Negative	Negative	0	0	0	0	0	0	0	0	0	0	0	0	0	0	1	1	0	0	1
K0598	216	Hotspot	Primary education	8	Salaried worker	1	2	Surface water	0	Surface water	0	Negative	Negative	Negative	Negative	0	Negative	Negative	Negative	Negative	0	Negative	Negative	Negative	Negative	0	Negative	Negative	Negative	Negative	0	0	0	0	0	0	0	0	0	0	0	1	0	0	1	1	0	0	1
K0599	216	Hotspot	Primary not completed	2	Fishing	1	2	Surface water	0	Surface water	0	Negative	Negative	Negative	Negative	0	Negative	Negative	Negative	Negative	0	Negative	Negative	Negative	Negative	0	Negative	Negative	Negative	Negative	0	0	0	0	0	0	0	0	0	0	0	1	0	0	1	0	0	0	1
K0600	216	Hotspot	Secondary education	5	Fishing	0	1	Surface water	0	Surface water	0	Negative	Negative	Negative	Positive	3	Negative	Negative	Negative	Positive	2	Negative	Negative	Negative	Positive	1	Negative	Negative	Negative	Positive	1	1	0	0	0	0	0	0	0	0	1	1	0	0	1	1	0	0	1
K0601	216	Hotspot	Primary not completed	2	Own business	1	2	Surface water	0	Surface water	0	Negative	Negative	Negative	Positive	7	Negative	Negative	Negative	Positive	8	Negative	Negative	Negative	Negative	0	Negative	Negative	Negative	Positive	6	1	0	0	0	0	0	0	0	0	0	0	0	0	1	1	0	0	0
K0652	91	Non-hotspot	Primary education	1	Farmer	1	3	Surface water	0	Surface water	0	Negative	Negative	Negative	Negative	0	Negative	Negative	Negative	Negative	0	Negative	Negative	Negative	Negative	0	Negative	Negative	Negative	Negative	0	0	0	0	0	0	0	0	0	0	1	1	0	0	1	0	0	0	1
K0653	91	Non-hotspot	Secondary education	4	Skilled labour	1	2	Surface water	0	Surface water	0	Negative	Negative	Negative	Negative	0	Negative	Negative	Negative	Negative	0	Negative	Negative	Negative	Negative	0	Negative	Negative	Negative	Negative	0	0	0	0	0	0	0	0	0	0	1	1	0	0	1	0	0	0	1
K0654	91	Non-hotspot	Primary not completed	1	Fishing	1	2	Surface water	0	Surface water	0	Negative	Negative	Negative	Negative	0	Negative	Negative	Negative	Negative	0	Negative	Negative	Negative	Negative	0	Negative	Negative	Negative	Negative	0	0	0	0	0	0	0	0	0	0	1	1	0	0	1	0	0	0	1
K0655	91	Non-hotspot	Primary not completed	2	Fishing	1	2	Surface water	0	Surface water	0	Negative	Negative	Negative	Negative	0	Negative	Negative	Negative	Negative	0	Negative	Negative	Negative	Negative	0	Negative	Negative	Negative	Negative	0	0	0	0	0	0	0	0	0	0	1	1	0	0	1	0	0	0	0
K0656	91	Non-hotspot	Secondary education	4	Skilled labour	1	2	Surface water	0	Surface water	0	Negative	Negative	Negative	Negative	0	Negative	Negative	Negative	Negative	0	Negative	Negative	Negative	Negative	0	Negative	Negative	Negative	Negative	0	0	0	0	0	0	0	0	0	0	1	1	0	0	1	0	0	0	1
K0657	91	Non-hotspot	Primary not completed	1	Own business	1	2	Surface water	0	Surface water	0	Negative	Negative	Negative	Negative	0	Negative	Negative	Negative	Negative	0	Negative	Negative	Negative	Negative	0	Negative	Negative	Negative	Negative	0	0	0	0	0	0	0	0	0	0	0	1	0	0	1	0	0	0	1
K0658	91	Non-hotspot	Primary not completed	3	Other	1	2	Surface water	0	Surface water	0	Negative	Negative	Negative	Negative	0	Negative	Negative	Negative	Negative	0	Negative	Negative	Negative	Negative	0	Negative	Negative	Negative	Negative	0	0	0	0	0	0	0	0	0	0	1	1	0	0	1	0	0	0	1
K0659	91	Non-hotspot	Primary not completed	1	Farmer	1	2	Surface water	0	Surface water	0	Negative	Negative	Negative	Negative	0	Negative	Negative	Negative	Negative	0	Negative	Negative	Negative	Negative	0	Negative	Negative	Negative	Negative	0	0	0	0	0	0	0	0	0	0	1	0	0	0	1	0	0	0	0
K0660	91	Non-hotspot	Primary not completed	2	Fishing	1	2	Surface water	0	Surface water	0	Negative	Negative	Negative	Negative	0	Negative	Negative	Negative	Negative	0	Negative	Negative	Negative	Negative	0	Negative	Negative	Negative	Negative	0	0	0	0	0	0	0	0	0	0	1	1	0	0	1	0	0	0	1
K0661	91	Non-hotspot	Primary not completed	5	Own business	0	1	Surface water	0	Surface water	0	Negative	Negative	Negative	Negative	0	Negative	Negative	Negative	Negative	0	Negative	Negative	Negative	Negative	0	Negative	Negative	Negative	Negative	0	0	0	0	0	0	0	0	0	0	1	1	0	0	1	0	0	0	0
K0662	91	Non-hotspot	Primary not completed	7	Own business	1	2	Surface water	0	Surface water	0	Negative	Negative	Negative	Negative	0	Negative	Negative	Negative	Negative	0	Negative	Negative	Negative	Negative	0	Negative	Negative	Negative	Negative	0	0	0	0	0	0	0	0	0	0	0	1	0	0	1	0	0	0	1
K0663	91	Non-hotspot	Post secondary/college	1	Salaried worker	1	3	Surface water	0	Surface water	0	Negative	Negative	Negative	Positive	3	Negative	Negative	Negative	Positive	4	Negative	Negative	Negative	Negative	0	Negative	Negative	Negative	Positive	6	1	0	0	0	0	0	0	0	0	1	1	0	0	1	0	0	0	1
K0664	91	Non-hotspot	Primary not completed	1	Farmer	1	2	Surface water	0	Surface water	0	Negative	Negative	Negative	Negative	0	Negative	Negative	Negative	Negative	0	Negative	Negative	Negative	Negative	0	Negative	Negative	Negative	Negative	0	0	0	0	0	0	0	0	0	0	1	1	0	0	1	0	0	0	1
K0665	91	Non-hotspot	Secondary education	3	Skilled labour	1	2	Surface water	0	Surface water	0	Negative	Negative	Negative	Negative	0	Negative	Negative	Negative	Negative	8	Negative	Negative	Negative	Negative	0	Negative	Negative	Negative	Negative	0	0	0	0	0	0	0	0	0	0	1	1	0	1	1	0	0	0	0
K0666	91	Non-hotspot	Secondary not completed	6	Farmer	1	2	Surface water	0	Surface water	0	Negative	Negative	Negative	Negative	0	Negative	Negative	Negative	Negative	0	Negative	Negative	Negative	Negative	0	Negative	Negative	Negative	Negative	0	0	0	0	0	0	0	0	0	0	1	1	0	0	1	0	0	0	1
K0667	91	Non-hotspot	Primary not completed	3	Farmer	1	2	Surface water	0	Surface water	0	Negative	Negative	Negative	Negative	0	Negative	Negative	Negative	Negative	0	Negative	Negative	Negative	Negative	0	Negative	Negative	Negative	Negative	0	0	0	0	0	0	0	0	0	0	1	1	0	0	1	0	0	0	0
K0668	91	Non-hotspot	Primary not completed	3	Fishing	1	2	Surface water	0	Surface water	0	Negative	Negative	Negative	Negative	0	Negative	Negative	Negative	Negative	0	Negative	Negative	Negative	Positive	1	Negative	Negative	Negative	Negative	0	1	0	0	0	0	0	0	0	0	1	0	0	0	1	0	0	0	0
K0669	91	Non-hotspot	Primary not completed	10	Farmer	1	2	Surface water	0	Surface water	0	Negative	Negative	Negative	Negative	0	Negative	Negative	Negative	Negative	0	Negative	Negative	Negative	Negative	0	Negative	Negative	Negative	Negative	0	0	0	0	0	0	0	0	0	0	1	0	0	0	1	0	0	0	0
K0670	91	Non-hotspot	Primary not completed	6	Farmer	0	1	Surface water	0	Surface water	0	Negative	Negative	Negative	Positive	1	Negative	Negative	Negative	Negative	0	Negative	Negative	Negative	Negative	0	Negative	Negative	Negative	Negative	0	1	0	0	0	0	0	0	0	0	0	0	0	0	1	0	0	0	1
K0671	91	Non-hotspot	Primary not completed	3	Farmer	1	2	Surface water	0	Surface water	0	Negative	Negative	Negative	Negative	0	Negative	Negative	Negative	Negative	0	Negative	Negative	Negative	Negative	0	Negative	Negative	Negative	Negative	0	0	0	0	0	0	0	0	0	0	1	1	0	0	1	0	0	0	1
K0672	91	Non-hotspot	Primary not completed	8	Farmer	0	1	Surface water	0	Surface water	0	Negative	Negative	Negative	Negative	0	Negative	Negative	Negative	Negative	0	Negative	Negative	Negative	Negative	0	Negative	Negative	Negative	Negative	0	0	0	0	0	0	0	0	0	0	1	1	0	0	1	0	0	0	1
K0673	91	Non-hotspot	Primary not completed	5	Farmer	1	2	Surface water	0	Surface water	0	Negative	Negative	Negative	Negative	0	Negative	Negative	Negative	Negative	0	Negative	Negative	Negative	Negative	0	Negative	Negative	Negative	Negative	0	0	0	0	0	0	0	0	0	0	1	1	0	0	1	0	0	0	1
K0674	91	Non-hotspot	Primary not completed	6	Farmer	1	2	Surface water	0	Surface water	0	Negative	Negative	Negative	Negative	0	Negative	Negative	Negative	Negative	0	Negative	Negative	Negative	Negative	0	Negative	Negative	Negative	Negative	0	0	0	0	0	0	0	0	0	0	1	1	0	0	1	0	0	0	1
K0675	91	Non-hotspot	Primary not completed	6	Farmer	0	1	Surface water	0	Surface water	0	Negative	Negative	Negative	Positive	1	Negative	Negative	Negative	Negative	0	Negative	Negative	Negative	Negative	0	Negative	Negative	Negative	Negative	0	1	0	0	0	0	0	0	0	0	1	1	0	0	1	0	0	0	1
K0676	91	Non-hotspot	Secondary not completed	6	Farmer	1	2	Surface water	0	Rain water collection	1	Negative	Negative	Negative	Negative	0	Negative	Negative	Negative	Negative	0	Negative	Negative	Negative	Negative	0	Negative	Negative	Negative	Negative	0	0	0	0	0	0	0	0	0	0	1	1	0	0	1	0	0	0	1
K0677	91	Non-hotspot	Primary not completed	5	Own business	1	2	Surface water	0	Surface water	0	Negative	Negative	Negative	Negative	0	Negative	Negative	Negative	Negative	0	Negative	Negative	Negative	Negative	0	Negative	Negative	Negative	Negative	0	0	0	0	0	0	0	0	0	0	1	1	0	0	1	0	0	0	1
K0678	91	Non-hotspot	Secondary education	3	Farmer	1	3	Surface water	0	Surface water	0	Negative	Negative	Negative	Negative	0	Negative	Negative	Negative	Negative	0	Negative	Negative	Negative	Negative	0	Negative	Negative	Negative	Negative	0	0	0	0	0	0	0	0	0	1	1	1	0	0	1	0	0	0	1
K0679	91	Non-hotspot	Primary not completed	7	Farmer	1	2	Surface water	0	Surface water	0	Negative	Negative	Negative	Positive	1	Negative	Negative	Negative	Positive	1	Negative	Negative	Negative	Negative	0	Negative	Negative	Negative	Negative	0	1	0	0	0	0	0	0	0	0	1	1	0	0	1	0	0	0	0
K0680	91	Non-hotspot	Primary not completed	4	Farmer	1	2	Surface water	0	Surface water	0	Negative	Negative	Negative	Negative	0	Negative	Negative	Negative	Negative	0	Negative	Negative	Negative	Negative	0	Negative	Negative	Negative	Negative	0	0	0	0	0	0	0	0	0	0	1	1	0	0	1	0	0	0	0
K0681	91	Non-hotspot	Primary not completed	5	Fishing	0	1	Surface water	0	Surface water	0	Negative	Negative	Negative	Negative	0	Negative	Negative	Negative	Negative	0	Negative	Negative	Negative	Negative	0	Negative	Negative	Negative	Negative	0	0	0	0	0	0	0	0	0	0	1	0	0	0	1	0	0	0	1
K0682	91	Non-hotspot	Primary education	5	Own business	1	2	Surface water	0	Surface water	0	Negative	Negative	Negative	Negative	0	Negative	Negative	Negative	Negative	0	Negative	Negative	Negative	Negative	0	Negative	Negative	Negative	Negative	0	0	0	0	0	0	0	0	0	1	0	1	0	0	1	0	0	0	1
K0683	91	Non-hotspot	Primary not completed	2	Farmer	1	2	Surface water	0	Surface water	0	Negative	Negative	Negative	Negative	0	Negative	Negative	Negative	Negative	0	Negative	Negative	Negative	Negative	0	Negative	Negative	Negative	Negative	0	0	0	0	0	0	0	0	0	0	1	1	0	0	1	0	0	0	0
K0684	91	Non-hotspot	Primary education	4	Farmer	0	1	Surface water	0	Surface water	0	Negative	Negative	Negative	Negative	0	Negative	Negative	Negative	Negative	0	Negative	Negative	Negative	Negative	0	Negative	Negative	Negative	Negative	0	0	0	0	0	0	0	0	0	0	1	1	0	0	1	0	0	0	1
K0685	91	Non-hotspot	Primary not completed	4	Skilled labour	0	1	Surface water	0	Surface water	0	Negative	Negative	Negative	Positive	1	Negative	Negative	Negative	Negative	0	Negative	Negative	Negative	Negative	0	Negative	Negative	Negative	Negative	0	1	0	0	0	0	0	0	0	0	1	1	0	0	1	0	0	0	1
K0686	91	Non-hotspot	Secondary not completed	7	Skilled labour	1	2	Surface water	0	Surface water	0	Negative	Negative	Negative	Negative	0	Negative	Negative	Negative	Negative	0	Negative	Negative	Negative	Negative	0	Negative	Negative	Negative	Negative	0	0	0	0	0	0	0	0	0	0	1	1	0	0	1	0	0	0	1
K0687	91	Non-hotspot	Primary not completed	7	Skilled labour	1	2	Surface water	0	Surface water	0	Negative	Negative	Negative	Negative	0	Negative	Negative	Negative	Negative	0	Negative	Negative	Negative	Negative	0	Negative	Negative	Negative	Negative	0	0	0	0	0	0	0	0	0	0	1	1	0	0	1	0	0	0	1
K0688	91	Non-hotspot	Primary not completed	5	Farmer	0	1	Surface water	0	Surface water	0	Negative	Negative	Negative	Negative	0	Negative	Negative	Negative	Negative	0	Negative	Negative	Negative	Negative	0	Negative	Negative	Negative	Negative	0	0	0	0	0	0	0	0	0	0	1	1	0	0	1	0	0	0	0
K0689	91	Non-hotspot	Primary not completed	5	Farmer	0	1	Surface water	0	Surface water	0	Negative	Negative	Negative	Negative	0	Negative	Negative	Negative	Negative	0	Negative	Negative	Negative	Negative	0	Negative	Negative	Negative	Negative	0	0	0	0	0	0	0	0	0	0	1	1	0	0	1	0	0	0	0
K0690	91	Non-hotspot	Primary not completed	3	Farmer	1	2	Surface water	0	Surface water	0	Negative	Negative	Negative	Negative	0	Negative	Negative	Negative	Negative	0	Negative	Negative	Negative	Negative	0	Negative	Negative	Negative	Negative	0	0	0	0	0	0	0	0	0	0	1	1	0	0	1	0	0	0	0
K0691	91	Non-hotspot	Primary not completed	4	Fishing	1	2	Surface water	0	Surface water	0	Negative	Negative	Negative	Negative	0	Negative	Negative	Negative	Negative	0	Negative	Negative	Negative	Negative	0	Negative	Negative	Negative	Positive	5	1	0	0	0	0	0	0	0	0	1	0	0	0	1	0	0	0	0
K0692	91	Non-hotspot	Primary not completed	0	Fishing	1	2	Surface water	0	Surface water	0	Negative	Negative	Negative	Positive	4	Negative	Negative	Negative	Positive	5	Negative	Negative	Negative	Positive	3	Negative	Negative	Negative	Positive	8	1	0	0	0	0	0	0	0	0	1	1	0	0	1	0	0	0	0
K0693	91	Non-hotspot	Primary not completed	2	Farmer	1	2	Surface water	0	Surface water	0	Negative	Negative	Negative	Negative	0	Negative	Negative	Negative	Negative	0	Negative	Negative	Negative	Negative	0	Negative	Negative	Negative	Negative	0	0	0	0	0	0	0	0	0	1	1	1	0	0	1	0	0	0	1
K0694	91	Non-hotspot	Primary education	0	Own business	1	2	Surface water	0	Surface water	0	Negative	Negative	Negative	Positive	5	Negative	Negative	Negative	Positive	1	Negative	Negative	Negative	Positive	4	Negative	Negative	Negative	Positive	2	1	0	0	0	0	0	0	0	0	1	1	0	0	1	0	0	0	1
K0695	91	Non-hotspot	Primary not completed	4	Fishing	1	2	Surface water	0	Surface water	0	Negative	Negative	Negative	Positive	1	Negative	Negative	Negative	Negative	0	Negative	Negative	Negative	Negative	0	Negative	Negative	Negative	Negative	0	1	0	0	0	0	0	0	0	0	1	0	0	0	1	0	0	0	1
K0696	91	Non-hotspot	Post secondary/college	2	Farmer	1	3	Surface water	0	Surface water	0	Negative	Negative	Negative	Negative	0	Negative	Negative	Negative	Negative	0	Negative	Negative	Negative	Negative	0	Negative	Negative	Negative	Negative	0	0	0	0	0	0	0	0	0	1	1	1	1	0	1	0	0	0	1
K0697	91	Non-hotspot	Primary not completed	11	Skilled labour	0	1	Surface water	0	Surface water	0	Negative	Negative	Negative	Positive	1	Negative	Negative	Negative	Positive	1	Negative	Negative	Negative	Negative	0	Negative	Negative	Negative	Positive	1	1	0	0	0	0	0	0	0	0	1	1	0	0	1	0	0	0	1
K0698	91	Non-hotspot	Primary not completed	5	Farmer	1	2	Surface water	0	Surface water	0	Negative	Negative	Negative	Negative	0	Negative	Negative	Negative	Negative	0	Negative	Negative	Negative	Negative	0	Negative	Negative	Negative	Negative	0	0	0	0	0	0	0	0	0	0	1	1	0	0	0	0	0	0	1
K0699	91	Non-hotspot	Post secondary/college	2	Salaried worker	1	3	Surface water	0	Surface water	0	Negative	Negative	Negative	Negative	0	Negative	Negative	Negative	Negative	0	Negative	Negative	Negative	Negative	0	Negative	Negative	Negative	Negative	0	0	0	0	0	0	0	0	0	1	1	1	1	0	1	0	0	0	1
K0700	91	Non-hotspot	Primary education	4	Fishing	0	1	Surface water	0	Surface water	0	Negative	Negative	Negative	Positive	7	Negative	Negative	Negative	Positive	9	Negative	Negative	Negative	Positive	5	Negative	Negative	Negative	Positive	8	1	0	0	0	0	0	0	0	0	1	1	0	0	1	0	0	0	0
K0701	91	Non-hotspot	Primary not completed	2	Own business	1	2	Surface water	0	Surface water	0	Negative	Negative	Negative	Negative	0	Negative	Negative	Negative	Negative	0	Negative	Negative	Negative	Negative	0	Negative	Negative	Negative	Negative	0	0	0	0	0	0	0	0	0	1	1	1	0	0	1	0	0	0	1
K0752	90	Non-hotspot	Primary not completed	4	Own business	0	1	Protected dug well	1	Rain water collection	1	Negative	Negative	Negative	Negative	0	Negative	Negative	Negative	Negative	0	Negative	Negative	Negative	Negative	0	Negative	Negative	Negative	Negative	0	0	0	0	0	0	0	0	0	0	1	1	0	0	1	1	0	0	1
K0753	90	Non-hotspot	Post secondary/college	6	Fishing	0	1	In home piped water	1	Protected dug well	1	Negative	Negative	Negative	Negative	0	Negative	Negative	Negative	Negative	0	Negative	Negative	Negative	Negative	0	Negative	Negative	Negative	Negative	0	0	0	0	0	0	0	0	0	0	1	1	0	1	1	1	0	0	1
K0754	90	Non-hotspot	Primary education	5	Own business	1	2	Rain water collection	1	Public piped water	1	Negative	Negative	Negative	Negative	0	Negative	Negative	Negative	Negative	0	Negative	Negative	Negative	Negative	0	Negative	Negative	Negative	Negative	0	0	0	0	0	0	0	0	0	0	1	1	0	1	1	1	0	0	1
K0755	90	Non-hotspot	Primary education	5	Skilled labour	0	1	Surface water	0	Surface water	0	Negative	Negative	Negative	Negative	0	Negative	Negative	Negative	Negative	0	Negative	Negative	Negative	Negative	0	Negative	Negative	Negative	Negative	0	0	0	0	0	0	1	0	0	0	1	1	0	0	1	1	0	0	1
K0756	90	Non-hotspot	Primary not completed	7	Skilled labour	1	2	Surface water	0	Rain water collection	1	Negative	Negative	Negative	Positive	1	Negative	Negative	Negative	Negative	0	Negative	Negative	Negative	Negative	0	Negative	Negative	Negative	Negative	0	1	0	0	0	0	1	0	0	0	1	1	0	1	1	1	0	0	1
K0757	90	Non-hotspot	Primary not completed	5	Own business	1	2	Unprotected dug well	0	Rain water collection	1	Negative	Negative	Negative	Positive	4	Negative	Negative	Negative	Positive	7	Negative	Negative	Negative	Positive	6	Negative	Negative	Negative	Positive	7	1	0	0	0	0	0	0	0	0	1	1	0	0	1	1	0	0	1
K0758	90	Non-hotspot	Primary not completed	5	Fishing	1	2	Surface water	0	Rain water collection	1	Negative	Negative	Negative	Negative	0	Negative	Negative	Negative	Negative	0	Negative	Negative	Negative	Negative	0	Negative	Negative	Negative	Negative	0	0	0	0	0	0	0	0	0	0	1	1	0	0	1	1	0	0	1
K0759	90	Non-hotspot	Secondary not completed	3	Other	0	1	Unprotected dug well	0	Rain water collection	1	Negative	Negative	Negative	Negative	0	Negative	Negative	Negative	Negative	0	Negative	Negative	Negative	Negative	0	Negative	Negative	Negative	Negative	0	0	0	0	0	0	0	0	0	0	1	1	0	0	1	1	0	0	1
K0760	90	Non-hotspot	Secondary education	3	Own business	1	2	Protected dug well	1	Protected dug well	1	Negative	Negative	Negative	Negative	0	Negative	Negative	Negative	Negative	0	Negative	Negative	Negative	Negative	0	Negative	Negative	Negative	Negative	0	0	0	0	0	0	0	0	0	0	1	1	0	0	1	1	0	0	1
K0761	90	Non-hotspot	Secondary not completed	4	Farmer	1	2	Surface water	0	Surface water	0	Negative	Negative	Negative	Negative	0	Negative	Negative	Negative	Negative	0	Negative	Negative	Negative	Negative	0	Negative	Negative	Negative	Negative	0	0	0	0	0	0	0	0	0	0	1	1	0	0	1	1	0	0	1
K0762	90	Non-hotspot	Primary not completed	6	Own business	1	2	Protected dug well	1	In home piped water	1	Negative	Negative	Negative	Negative	0	Negative	Negative	Negative	Negative	0	Negative	Negative	Negative	Negative	0	Negative	Negative	Negative	Negative	0	0	0	0	0	0	1	0	0	0	1	1	1	1	1	1	0	0	1
K0763	90	Non-hotspot	Post secondary/college	4	Farmer	1	2	Surface water	0	Rain water collection	1	Negative	Negative	Negative	Positive	3	Negative	Negative	Negative	Positive	2	Negative	Negative	Negative	Positive	4	Negative	Negative	Negative	Positive	1	1	0	0	0	0	1	0	0	1	1	1	0	0	1	1	0	0	1
K0764	90	Non-hotspot	Primary education	15	Own business	1	2	Surface water	0	Surface water	0	Negative	Negative	Negative	Positive	6	Negative	Negative	Negative	Positive	13	Negative	Negative	Negative	Positive	6	Negative	Negative	Negative	Positive	4	1	0	0	0	0	0	0	0	0	1	1	0	0	1	1	0	0	0
K0765	90	Non-hotspot	Primary not completed	4	Skilled labour	1	2	Protected dug well	1	Rain water collection	1	Negative	Negative	Negative	Negative	0	Negative	Negative	Negative	Negative	0	Negative	Negative	Negative	Negative	0	Negative	Negative	Negative	Negative	0	0	0	0	0	0	0	0	0	0	1	1	0	0	1	1	0	0	1
K0766	90	Non-hotspot	Primary not completed	1	Own business	1	2	Hand pump	1	Rain water collection	1	Negative	Negative	Negative	Negative	0	Negative	Negative	Negative	Negative	0	Negative	Negative	Negative	Negative	0	Negative	Negative	Negative	Negative	0	0	0	0	0	0	0	0	0	0	1	1	0	1	1	1	0	0	1
K0767	90	Non-hotspot	None	2	Own business	1	2	Surface water	0	Rain water collection	1	Negative	Negative	Negative	Positive	17	Negative	Negative	Negative	Positive	13	Negative	Negative	Negative	Positive	16	Negative	Negative	Negative	Positive	18	1	0	0	0	0	0	0	0	0	1	1	0	0	1	1	0	0	1
K0768	90	Non-hotspot	None	6	Farmer	0	1	Unprotected dug well	0	Rain water collection	1	Positive	Negative	Negative	Negative	0	Positive	Negative	Negative	Negative	0	Positive	Negative	Negative	Positive	1	Positive	Negative	Negative	Negative	0	1	1	0	0	1	0	0	0	0	1	1	0	0	1	1	0	0	1
K0769	90	Non-hotspot	Primary not completed	6	Farmer	0	1	Unprotected dug well	0	Surface water	0	Negative	Negative	Negative	Negative	0	Negative	Negative	Negative	Negative	0	Negative	Negative	Negative	Negative	0	Negative	Negative	Negative	Negative	0	0	0	0	0	0	0	0	0	0	1	1	0	0	1	1	0	0	0
K0770	90	Non-hotspot	Primary education	3	Farmer	0	1	Unprotected dug well	0	Rain water collection	1	Negative	Negative	Negative	Negative	0	Negative	Negative	Negative	Negative	0	Negative	Negative	Negative	Negative	0	Negative	Negative	Negative	Negative	0	0	0	0	0	0	0	0	0	0	1	1	0	0	1	1	0	0	1
K0771	90	Non-hotspot	Primary education	4	Own business	1	2	Unprotected dug well	0	Rain water collection	1	Negative	Negative	Negative	Negative	0	Negative	Negative	Negative	Negative	0	Negative	Negative	Negative	Negative	0	Negative	Negative	Negative	Negative	0	0	0	0	0	0	0	0	0	0	1	1	0	0	1	1	0	0	1
K0772	90	Non-hotspot	Primary education	5	Own business	1	2	Surface water	0	Rain water collection	1	Negative	Negative	Negative	Positive	2	Negative	Negative	Negative	Positive	2	Negative	Negative	Negative	Positive	2	Negative	Negative	Negative	Positive	3	1	0	0	0	0	0	0	0	0	1	1	0	0	1	1	0	0	1
K0773	90	Non-hotspot	None	2	Fishing	0	1	Unprotected dug well	0	Rain water collection	1	Negative	Negative	Negative	Negative	0	Negative	Negative	Negative	Negative	0	Negative	Negative	Negative	Negative	0	Negative	Negative	Negative	Negative	0	0	0	0	0	0	0	0	0	0	0	0	0	0	0	1	0	0	0
K0774	90	Non-hotspot	Secondary education	1	Skilled labour	1	2	Surface water	0	Rain water collection	1	Negative	Negative	Negative	Negative	0	Negative	Negative	Negative	Negative	0	Negative	Negative	Negative	Negative	0	Negative	Negative	Negative	Negative	0	0	0	0	0	0	0	0	0	0	1	1	0	0	1	1	0	0	1
K0775	90	Non-hotspot	Primary education	4	Own business	1	2	Unprotected dug well	0	Rain water collection	1	Negative	Negative	Negative	Positive	1	Negative	Negative	Negative	Positive	1	Negative	Negative	Negative	Negative	0	Negative	Negative	Negative	Positive	2	1	0	0	0	0	0	0	0	0	1	1	0	0	1	1	0	0	1
K0776	90	Non-hotspot	None	4	Skilled labour	1	2	Public piped water	1	Public piped water	1	Negative	Negative	Negative	Positive	12	Negative	Negative	Negative	Positive	3	Negative	Negative	Negative	Negative	0	Negative	Negative	Negative	Negative	0	1	0	0	0	0	0	0	0	0	1	1	0	0	1	0	0	0	1
K0777	90	Non-hotspot	Secondary not completed	3	Skilled labour	1	2	Surface water	0	Surface water	0	Negative	Negative	Negative	Positive	2	Negative	Negative	Negative	Positive	4	Negative	Negative	Negative	Positive	1	Negative	Negative	Negative	Positive	1	1	0	0	0	0	0	0	0	0	1	1	0	0	1	1	0	0	1
K0778	90	Non-hotspot	Primary education	6	Farmer	0	1	Surface water	0	Surface water	0	Negative	Negative	Negative	Negative	0	Negative	Negative	Negative	Negative	0	Negative	Negative	Negative	Negative	0	Negative	Negative	Negative	Negative	0	0	0	0	0	0	0	0	0	0	1	1	0	0	1	1	0	0	1
K0779	90	Non-hotspot	Secondary education	3	Own business	1	2	Unprotected dug well	0	Unprotected dug well	0	Negative	Negative	Negative	Negative	0	Negative	Negative	Negative	Positive	1	Negative	Negative	Negative	Negative	0	Negative	Negative	Negative	Negative	0	1	0	0	0	0	0	0	0	0	1	1	0	0	1	1	0	0	1
K0780	90	Non-hotspot	Post secondary/college	5	Salaried worker	1	2	Protected dug well	1	Protected dug well	1	Negative	Negative	Negative	Negative	0	Negative	Negative	Negative	Negative	0	Negative	Negative	Negative	Negative	0	Negative	Negative	Negative	Negative	0	0	0	0	0	0	1	0	0	0	1	0	0	0	1	1	0	0	1
K0781	90	Non-hotspot	Primary not completed	4	Skilled labour	1	2	Protected dug well	1	Protected dug well	1	Negative	Negative	Negative	Negative	0	Negative	Negative	Negative	Negative	0	Negative	Negative	Negative	Negative	0	Negative	Negative	Negative	Negative	0	0	0	0	0	0	0	0	0	0	1	1	0	0	1	1	0	0	1
K0782	90	Non-hotspot	Primary not completed	8	Own business	1	2	Rain water collection	1	Rain water collection	1	Negative	Positive	Negative	Negative	0	Negative	Negative	Negative	Negative	0	Negative	Negative	Negative	Negative	0	Negative	Negative	Negative	Negative	0	0	0	1	0	1	0	0	0	0	1	1	0	0	1	1	0	0	1
K0783	90	Non-hotspot	Secondary education	8	Skilled labour	0	1	Rain water collection	1	Rain water collection	1	Negative	Negative	Negative	Positive	4	Negative	Negative	Negative	Positive	2	Negative	Negative	Negative	Positive	4	Negative	Negative	Negative	Positive	2	1	0	0	0	0	0	0	0	0	1	1	0	0	1	1	0	0	1
K0784	90	Non-hotspot	Primary not completed	4	Own business	1	2	Protected dug well	1	Rain water collection	1	Negative	Negative	Positive	Positive	3	Negative	Negative	Positive	Positive	5	Negative	Negative	Positive	Positive	19	Negative	Negative	Positive	Positive	12	1	0	0	1	1	0	0	0	1	1	1	0	0	1	1	0	0	1
K0785	90	Non-hotspot	Primary not completed	5	Own business	1	2	Unprotected dug well	0	Rain water collection	1	Negative	Negative	Negative	Negative	0	Negative	Negative	Negative	Negative	0	Negative	Negative	Negative	Negative	0	Negative	Negative	Negative	Negative	0	0	0	0	0	0	0	0	0	1	1	1	0	0	1	1	0	0	1
K0786	90	Non-hotspot	Secondary not completed	6	Own business	1	2	Unprotected dug well	0	Rain water collection	1	Negative	Negative	Negative	Positive	6	Negative	Negative	Negative	Positive	2	Negative	Negative	Negative	Positive	1	Negative	Negative	Negative	Positive	1	1	0	0	0	0	1	0	0	1	1	1	0	1	1	1	0	0	1
K0787	90	Non-hotspot	Secondary not completed	12	Own business	1	2	Unprotected spring	0	Unprotected spring	0	Negative	Negative	Negative	Positive	20	Negative	Negative	Negative	Positive	21	Negative	Negative	Negative	Positive	22	Negative	Negative	Negative	Positive	25	1	0	0	0	0	0	0	0	0	1	1	0	0	1	1	0	0	1
K0788	90	Non-hotspot	Primary education	6	Farmer	1	2	Protected dug well	1	Protected dug well	1	Negative	Negative	Negative	Positive	2	Negative	Negative	Negative	Positive	1	Negative	Negative	Negative	Positive	1	Negative	Negative	Negative	Negative	0	1	0	0	0	0	0	0	0	0	1	1	0	0	1	1	0	0	0
K0789	90	Non-hotspot	Secondary education	12	Own business	1	2	Protected dug well	1	Protected dug well	1	Negative	Negative	Negative	Negative	0	Negative	Negative	Negative	Negative	0	Negative	Negative	Negative	Negative	0	Negative	Negative	Negative	Negative	0	0	0	0	0	0	0	0	0	0	1	1	0	0	1	1	0	0	1
K0790	90	Non-hotspot	Primary not completed	1	Farmer	1	2	Protected dug well	1	Protected dug well	1	Negative	Negative	Negative	Negative	0	Negative	Negative	Negative	Negative	0	Negative	Negative	Negative	Negative	0	Negative	Negative	Negative	Negative	0	0	0	0	0	0	0	0	0	0	1	1	0	0	1	1	0	0	0
K0791	90	Non-hotspot	None	5	Farmer	0	1	Unprotected spring	0	Unprotected spring	0	Negative	Negative	Negative	Negative	0	Negative	Negative	Negative	Negative	0	Negative	Negative	Negative	Negative	0	Negative	Negative	Negative	Negative	0	0	0	0	0	0	0	0	0	0	1	1	0	0	1	1	0	0	0
K0792	90	Non-hotspot	Primary education	5	Own business	0	1	Protected dug well	1	Protected dug well	1	Negative	Negative	Negative	Negative	0	Negative	Negative	Negative	Negative	0	Negative	Negative	Negative	Negative	0	Negative	Negative	Negative	Positive	2	1	0	0	0	0	0	0	0	0	1	1	0	0	1	1	0	0	1
K0793	90	Non-hotspot	Primary not completed	11	Own business	0	1	Protected dug well	1	Protected dug well	1	Negative	Negative	Negative	Positive	1	Negative	Negative	Negative	Negative	0	Negative	Negative	Negative	Negative	0	Positive	Negative	Negative	Positive	1	1	1	0	0	1	0	0	0	0	1	1	0	0	1	1	0	0	1
K0794	90	Non-hotspot	None	7	Farmer	0	1	Unprotected spring	0	Unprotected spring	0	Positive	Negative	Negative	Negative	0	Positive	Negative	Negative	Negative	0	Positive	Negative	Negative	Negative	0	Positive	Negative	Negative	Negative	0	0	1	0	0	1	0	0	0	0	1	1	0	0	1	1	0	0	0
K0795	90	Non-hotspot	Primary education	5	Farmer	1	2	Protected dug well	1	Protected dug well	1	Negative	Negative	Negative	Positive	6	Negative	Negative	Negative	Positive	7	Negative	Negative	Negative	Positive	5	Negative	Negative	Negative	Positive	5	1	0	0	0	0	0	0	0	0	1	1	0	0	0	0	0	0	1
K0796	90	Non-hotspot	Secondary not completed	2	Farmer	0	1	Protected dug well	1	Protected dug well	1	Negative	Negative	Negative	Negative	0	Negative	Negative	Negative	Negative	0	Negative	Negative	Positive	Negative	0	Negative	Negative	Positive	Negative	0	0	0	0	1	1	0	0	0	0	1	1	0	0	1	1	0	0	1
K0797	90	Non-hotspot	Primary education	10	Own business	1	2	Unprotected spring	0	Rain water collection	1	Negative	Negative	Negative	Positive	5	Negative	Negative	Negative	Negative	0	Negative	Negative	Negative	Negative	0	Negative	Negative	Negative	Negative	0	1	0	0	0	0	1	1	0	0	1	1	1	0	1	1	0	0	1
K0798	90	Non-hotspot	Primary not completed	3	Own business	1	2	Protected dug well	1	Protected dug well	1	Negative	Negative	Negative	Positive	2	Negative	Negative	Negative	Positive	4	Negative	Negative	Negative	Positive	8	Negative	Negative	Negative	Positive	7	1	0	0	0	0	0	0	0	0	1	1	0	0	1	1	0	0	1
K0799	90	Non-hotspot	Primary education	6	Own business	1	2	Protected dug well	1	Protected dug well	1	Negative	Negative	Negative	Positive	11	Negative	Negative	Negative	Positive	14	Negative	Negative	Negative	Positive	19	Negative	Negative	Negative	Positive	10	1	0	0	0	0	0	0	0	0	1	1	0	0	1	1	0	0	1
K0800	90	Non-hotspot	Secondary education	5	Skilled labour	1	2	Unprotected spring	0	Unprotected spring	0	Negative	Negative	Negative	Negative	0	Negative	Negative	Negative	Negative	0	Negative	Negative	Negative	Negative	0	Negative	Negative	Negative	Negative	0	0	0	0	0	0	0	0	0	0	1	1	0	0	1	1	0	0	1
K0801	90	Non-hotspot	Primary not completed	2	Own business	1	2	Rain water collection	1	Rain water collection	1	Negative	Negative	Negative	Negative	0	Negative	Negative	Negative	Negative	0	Negative	Negative	Negative	Negative	0	Negative	Negative	Negative	Negative	0	0	0	0	0	0	0	0	0	0	1	1	0	0	1	1	0	0	1
K0852	85	Hotspot	Primary not completed	4	Farmer	1	2	Surface water	0	Surface water	0	Negative	Negative	Negative	Positive	12	Negative	Negative	Negative	Positive	9	Negative	Negative	Negative	Positive	6	Negative	Negative	Negative	Positive	16	1	0	0	0	0	0	0	0	0	1	1	1	0	1	1	0	0	1
K0853	85	Hotspot	Primary not completed	6	Farmer	1	2	Surface water	0	Surface water	0	Negative	Negative	Negative	Negative	0	Negative	Negative	Negative	Negative	0	Negative	Negative	Negative	Negative	0	Negative	Negative	Negative	Negative	0	0	0	0	0	0	0	0	0	0	1	1	1	0	1	1	0	0	1
K0854	85	Hotspot	Secondary education	9	Other	1	2	Public piped water	1	Rain water collection	1	Negative	Negative	Negative	Positive	2	Negative	Negative	Negative	Positive	2	Negative	Negative	Negative	Positive	7	Negative	Negative	Negative	Positive	10	1	0	0	0	0	0	0	0	0	1	1	0	0	1	1	0	0	1
K0855	85	Hotspot	Secondary education	2	Own business	0	1	Hand pump	1	Hand pump	1	Negative	Negative	Negative	Negative	0	Negative	Negative	Negative	Negative	0	Negative	Negative	Negative	Negative	0	Negative	Negative	Negative	Negative	0	0	0	0	0	0	0	0	0	0	1	1	0	0	1	1	0	0	1
K0856	85	Hotspot	None	9	Farmer	1	2	Surface water	0	Surface water	0	Negative	Negative	Negative	Positive	22	Negative	Negative	Negative	Positive	29	Negative	Negative	Negative	Positive	20	Negative	Negative	Negative	Positive	17	1	0	0	0	0	0	0	0	0	1	1	0	0	1	1	0	0	1
K0857	85	Hotspot	Primary not completed	4	Own business	1	2	Surface water	0	Surface water	0	Negative	Negative	Negative	Negative	0	Negative	Negative	Negative	Negative	0	Negative	Negative	Negative	Negative	0	Negative	Negative	Negative	Negative	0	0	0	0	0	0	0	0	0	0	1	1	0	0	1	1	0	0	1
K0858	85	Hotspot	Secondary not completed	3	Own business	1	2	Surface water	0	Surface water	0	Negative	Negative	Negative	Positive	62	Negative	Negative	Negative	Positive	55	Negative	Negative	Negative	Positive	51	Negative	Negative	Negative	Positive	118	1	0	0	0	0	0	0	0	0	1	1	0	0	1	1	0	0	0
K0859	85	Hotspot	Primary education	8	Fishing	1	2	Surface water	0	Surface water	0	Negative	Negative	Negative	Negative	0	Negative	Negative	Negative	Negative	0	Negative	Negative	Negative	Negative	0	Negative	Negative	Negative	Negative	8	0	0	0	0	0	0	0	0	0	1	1	0	0	1	1	0	0	1
K0860	85	Hotspot	Secondary education	7	Fishing	1	2	Surface water	0	Surface water	0	Negative	Negative	Negative	Positive	2	Negative	Negative	Negative	Positive	5	Negative	Negative	Negative	Positive	1	Negative	Negative	Negative	Positive	2	1	0	0	0	0	0	0	0	0	1	1	0	0	1	1	0	0	1
K0861	85	Hotspot	Primary not completed	7	Own business	1	2	Surface water	0	Surface water	0	Negative	Negative	Negative	Positive	7	Negative	Negative	Negative	Positive	11	Negative	Negative	Negative	Positive	22	Negative	Negative	Negative	Positive	28	1	0	0	0	0	0	0	0	0	1	1	0	0	1	1	0	0	1
K0862	85	Hotspot	Primary not completed	6	Fishing	0	1	Surface water	0	Surface water	0	Negative	Negative	Negative	Positive	8	Negative	Negative	Negative	Positive	21	Negative	Negative	Negative	Positive	6	Negative	Negative	Negative	Positive	10	1	0	0	0	0	0	0	0	0	1	1	0	0	1	1	0	0	1
K0863	85	Hotspot	Primary not completed	4	Farmer	1	2	Surface water	0	Surface water	0	Negative	Negative	Negative	Positive	6	Negative	Negative	Negative	Positive	8	Negative	Negative	Negative	Positive	8	Negative	Negative	Negative	Positive	8	1	0	0	0	0	0	0	0	0	1	1	0	0	1	1	0	0	1
K0864	85	Hotspot	Secondary not completed	1	Fishing	1	2	Surface water	0	Surface water	0	Negative	Negative	Negative	Positive	37	Negative	Negative	Negative	Positive	37	Negative	Negative	Negative	Positive	6	Negative	Negative	Negative	Positive	0	1	0	0	0	0	0	0	0	0	1	1	0	0	1	1	0	0	0
K0865	85	Hotspot	None	1	Skilled labour	0	1	Surface water	0	Surface water	0	Negative	Negative	Negative	Positive	3	Negative	Negative	Negative	Negative	4	Negative	Negative	Negative	Positive	3	Negative	Negative	Negative	Positive	1	1	0	0	0	0	0	0	0	0	1	1	0	0	1	1	0	0	0
K0866	85	Hotspot	Primary not completed	6	Skilled labour	0	1	Surface water	0	Surface water	0	Negative	Negative	Negative	Negative	0	Negative	Negative	Negative	Negative	0	Negative	Negative	Negative	Negative	0	Negative	Negative	Negative	Negative	0	0	0	0	0	0	0	0	0	0	0	1	0	0	1	1	0	0	0
K0867	85	Hotspot	Primary not completed	2	Fishing	1	2	Hand pump	1	Hand pump	1	Negative	Negative	Negative	Negative	0	Negative	Negative	Negative	Negative	0	Negative	Negative	Negative	Negative	0	Negative	Negative	Negative	Negative	0	0	0	0	0	0	1	0	0	1	1	1	1	0	1	1	0	0	1
K0868	85	Hotspot	None	4	Skilled labour	1	2	Hand pump	1	Hand pump	1	Negative	Negative	Negative	Negative	0	Negative	Negative	Negative	Negative	0	Negative	Negative	Negative	Positive	1	Negative	Negative	Negative	Negative	0	1	0	0	0	0	0	0	0	0	1	1	0	0	1	1	0	0	0
K0869	85	Hotspot	Post secondary/college	1	Salaried worker	1	2	Surface water	0	Surface water	0	Negative	Negative	Negative	Negative	0	Negative	Negative	Negative	Negative	0	Negative	Negative	Negative	Negative	0	Negative	Negative	Negative	Negative	0	0	0	0	0	0	1	0	0	0	1	1	0	0	1	1	0	0	1
K0870	85	Hotspot	None	3	Skilled labour	0	1	Surface water	0	Surface water	0	Negative	Negative	Negative	Negative	0	Negative	Negative	Negative	Negative	0	Negative	Negative	Negative	Negative	0	Negative	Negative	Negative	Negative	0	0	0	0	0	0	0	0	0	0	1	0	0	0	1	1	0	0	0
K0871	85	Hotspot	Secondary education	4	Skilled labour	1	2	Surface water	0	Surface water	0	Negative	Negative	Negative	Positive	7	Negative	Negative	Negative	Positive	11	Negative	Negative	Negative	Positive	9	Negative	Negative	Negative	Positive	16	1	0	0	0	0	0	0	0	0	1	1	0	0	1	1	0	0	1
K0872	85	Hotspot	Primary education	3	Salaried worker	1	2	Surface water	0	Surface water	0	Negative	Negative	Negative	Negative	0	Negative	Negative	Negative	Negative	0	Negative	Negative	Negative	Negative	0	Negative	Negative	Negative	Negative	0	0	0	0	0	0	1	0	0	0	1	1	0	0	1	1	1	0	1
K0873	85	Hotspot	None	3	Skilled labour	1	2	Surface water	0	Surface water	0	Negative	Negative	Negative	Positive	2	Negative	Negative	Negative	Positive	6	Negative	Negative	Negative	Negative	0	Negative	Negative	Negative	Negative	0	1	0	0	0	0	0	0	0	0	1	1	0	0	1	1	0	0	1
K0874	85	Hotspot	Primary education	5	Skilled labour	1	2	Surface water	0	Surface water	0	Negative	Negative	Negative	Positive	9	Negative	Negative	Negative	Positive	11	Negative	Negative	Negative	Positive	18	Negative	Negative	Negative	Positive	11	1	0	0	0	0	0	0	0	0	1	1	0	0	1	1	0	0	1
K0875	85	Hotspot	Primary not completed	1	Farmer	0	1	Hand pump	1	Hand pump	1	Negative	Negative	Negative	Negative	0	Negative	Negative	Negative	Negative	0	Negative	Negative	Negative	Negative	0	Negative	Negative	Negative	Negative	0	0	0	0	0	0	0	0	0	0	1	1	0	0	1	1	0	0	1
K0876	85	Hotspot	Primary education	8	Skilled labour	1	2	Surface water	0	Surface water	0	Negative	Negative	Negative	Positive	1	Negative	Negative	Negative	Positive	2	Negative	Negative	Negative	Negative	0	Negative	Negative	Negative	Negative	0	1	0	0	0	0	0	0	0	0	1	1	0	0	1	1	0	0	1
K0877	85	Hotspot	Primary education	6	Own business	1	2	Surface water	0	Surface water	0	Negative	Negative	Negative	Negative	0	Negative	Negative	Negative	Negative	0	Negative	Negative	Negative	Negative	0	Negative	Negative	Negative	Negative	0	0	0	0	0	0	0	0	0	0	1	1	0	0	1	1	0	0	1
K0878	85	Hotspot	Primary not completed	7	Skilled labour	1	2	Surface water	0	Surface water	0	Negative	Negative	Negative	Negative	0	Negative	Negative	Negative	Negative	0	Negative	Negative	Negative	Negative	0	Negative	Negative	Negative	Negative	0	0	0	0	0	0	0	0	0	0	1	1	0	0	1	1	0	0	1
K0879	85	Hotspot	Primary not completed	6	Own business	1	2	Surface water	0	Rain water collection	1	Negative	Negative	Negative	Positive	2	Negative	Negative	Negative	Positive	4	Negative	Negative	Negative	Positive	3	Negative	Negative	Negative	Negative	0	1	0	0	0	0	0	0	0	0	1	1	0	0	1	1	0	0	1
K0880	85	Hotspot	Primary not completed	6	Skilled labour	1	2	Surface water	0	Surface water	0	Negative	Negative	Negative	Positive	12	Negative	Negative	Negative	Positive	17	Negative	Negative	Negative	Positive	9	Negative	Negative	Negative	Positive	10	1	0	0	0	0	0	0	0	0	1	1	0	0	1	1	0	0	1
K0881	85	Hotspot	Secondary education	3	Other	1	2	Surface water	0	Surface water	0	Negative	Negative	Negative	Positive	35	Negative	Negative	Negative	Positive	50	Negative	Negative	Negative	Positive	15	Negative	Negative	Negative	Positive	11	1	0	0	0	0	0	0	0	0	1	1	0	0	1	1	0	0	1
K0882	85	Hotspot	Primary education	6	Fishing	1	2	Surface water	0	Surface water	0	Negative	Negative	Negative	Positive	4	Negative	Negative	Negative	Positive	1	Negative	Negative	Negative	Negative	0	Negative	Negative	Negative	Negative	0	1	0	0	0	0	0	0	0	0	1	1	0	0	1	1	0	0	1
K0883	85	Hotspot	Primary education	4	Fishing	1	2	Surface water	0	Surface water	0	Negative	Negative	Negative	Positive	3	Negative	Negative	Negative	Positive	7	Negative	Negative	Negative	Positive	2	Negative	Negative	Negative	Positive	11	1	0	0	0	0	0	0	0	0	1	1	0	0	1	1	0	0	1
K0884	85	Hotspot	Secondary not completed	3	Farmer	1	2	Hand pump	1	Hand pump	1	Negative	Negative	Negative	Negative	0	Negative	Negative	Negative	Negative	0	Negative	Negative	Negative	Negative	0	Negative	Negative	Negative	Negative	0	0	0	0	0	0	0	0	0	0	1	1	0	0	1	1	0	0	1
K0885	85	Hotspot	Secondary education	3	Farmer	1	2	Hand pump	1	Hand pump	1	Negative	Negative	Negative	Negative	0	Negative	Negative	Negative	Negative	0	Negative	Negative	Negative	Negative	0	Negative	Negative	Negative	Negative	0	0	0	0	0	0	0	0	0	0	1	1	0	0	1	1	0	0	1
K0886	85	Hotspot	Secondary education	4	Own business	1	2	Surface water	0	Surface water	0	Negative	Negative	Negative	Negative	0	Negative	Negative	Negative	Negative	0	Negative	Negative	Negative	Negative	0	Negative	Negative	Negative	Negative	0	0	0	0	0	0	0	0	0	0	1	1	0	0	1	1	0	0	1
K0887	85	Hotspot	Primary education	4	Own business	1	2	Surface water	0	Surface water	0	Negative	Negative	Negative	Negative	0	Negative	Negative	Negative	Negative	0	Negative	Negative	Negative	Negative	0	Negative	Negative	Negative	Negative	0	0	0	0	0	0	0	0	0	0	1	1	0	0	1	1	0	0	1
K0888	85	Hotspot	Primary education	4	Skilled labour	1	2	Surface water	0	Rain water collection	1	Negative	Negative	Negative	Positive	7	Negative	Negative	Negative	Positive	1	Negative	Negative	Negative	Positive	3	Negative	Negative	Negative	Positive	2	1	0	0	0	0	0	0	0	0	1	1	0	0	1	1	0	0	1
K0889	85	Hotspot	Primary education	8	Farmer	1	2	Rain water collection	1	Rain water collection	1	Negative	Negative	Negative	Positive	12	Negative	Negative	Negative	Positive	1	Negative	Negative	Negative	Positive	7	Negative	Negative	Negative	Positive	6	1	0	0	0	0	0	0	0	0	1	1	0	0	1	1	0	0	1
K0890	85	Hotspot	Primary education	8	Farmer	1	2	Rain water collection	1	Rain water collection	1	Negative	Negative	Negative	Positive	13	Negative	Negative	Negative	Positive	6	Negative	Negative	Negative	Positive	12	Negative	Negative	Negative	Positive	4	1	0	0	0	0	0	0	0	0	1	1	0	0	1	1	0	0	1
K0891	85	Hotspot	Primary not completed	4	Farmer	1	2	Surface water	0	Surface water	0	Negative	Negative	Negative	Positive	24	Negative	Negative	Negative	Positive	22	Negative	Negative	Negative	Positive	3	Negative	Negative	Negative	Positive	4	1	0	0	0	0	0	0	0	0	1	1	0	0	1	1	0	0	1
K0892	85	Hotspot	Primary education	7	Own business	1	2	Surface water	0	Surface water	0	Negative	Negative	Negative	Positive	9	Negative	Negative	Negative	Positive	10	Negative	Negative	Negative	Negative	0	Negative	Negative	Negative	Positive	4	1	0	0	0	0	0	0	0	0	1	1	0	0	1	1	0	0	0
K0893	85	Hotspot	Primary not completed	8	Fishing	1	2	Surface water	0	Surface water	0	Negative	Negative	Negative	Positive	115	Negative	Negative	Negative	Positive	105	Negative	Negative	Negative	Positive	36	Negative	Negative	Negative	Positive	35	1	0	0	0	0	0	0	0	0	1	1	0	0	1	1	0	0	1
K0894	85	Hotspot	Secondary not completed	7	Farmer	1	2	Surface water	0	Hand pump	1	Negative	Negative	Negative	Positive	3	Negative	Negative	Negative	Positive	5	Negative	Negative	Negative	Positive	5	Negative	Negative	Negative	Positive	3	1	0	0	0	0	0	0	0	0	1	1	0	0	1	1	0	0	1
K0895	85	Hotspot	Primary not completed	4	Skilled labour	1	2	Surface water	0	Surface water	0	Negative	Negative	Negative	Negative	0	Negative	Negative	Negative	Positive	2	Negative	Negative	Negative	Negative	0	Negative	Negative	Negative	Negative	0	1	0	0	0	0	0	0	0	0	1	1	0	0	1	1	0	0	1
K0896	85	Hotspot	Primary not completed	7	Fishing	1	2	Surface water	0	Surface water	0	Negative	Negative	Negative	Positive	6	Negative	Negative	Negative	Positive	10	Negative	Negative	Negative	Positive	9	Negative	Negative	Negative	Positive	6	1	0	0	0	0	0	0	0	0	1	0	1	0	1	1	0	0	0
K0897	85	Hotspot	Primary not completed	7	Fishing	1	2	Surface water	0	Surface water	0	Negative	Negative	Negative	Positive	12	Negative	Negative	Negative	Positive	8	Negative	Negative	Negative	Positive	8	Negative	Negative	Negative	Positive	9	1	0	0	0	0	0	0	0	0	1	0	1	0	1	1	0	0	0
K0898	85	Hotspot	Primary not completed	4	Farmer	1	2	Surface water	0	Surface water	0	Negative	Negative	Negative	Negative	0	Negative	Negative	Negative	Negative	0	Negative	Negative	Negative	Negative	0	Negative	Negative	Negative	Negative	0	0	0	0	0	0	0	0	0	0	1	1	0	0	1	1	0	0	1
K0899	85	Hotspot	Primary not completed	2	Own business	1	2	Surface water	0	Surface water	0	Negative	Negative	Negative	Negative	0	Negative	Negative	Negative	Negative	0	Negative	Negative	Negative	Negative	0	Negative	Negative	Negative	Negative	0	0	0	0	0	0	0	0	0	0	1	1	0	0	1	1	0	0	1
K0900	85	Hotspot	Primary education	2	Farmer	1	2	Surface water	0	Surface water	0	Negative	Negative	Negative	Positive	13	Negative	Negative	Negative	Positive	24	Negative	Negative	Negative	Positive	14	Negative	Negative	Negative	Positive	7	1	0	0	0	0	0	0	0	0	1	1	0	0	1	1	0	0	1
K0901	85	Hotspot	Primary education	4	Own business	0	1	Surface water	0	Surface water	0	Negative	Negative	Negative	Positive	2	Negative	Negative	Negative	Negative	0	Negative	Negative	Negative	Negative	0	Negative	Negative	Negative	Positive	2	1	0	0	0	0	0	0	0	0	1	1	0	0	1	1	0	0	1
K0952	134	Hotspot	Secondary education	5	Farmer	1	2	Unprotected spring	0	Unprotected spring	0	Negative	Negative	Negative	Negative	0	Negative	Negative	Negative	Negative	0	Negative	Negative	Negative	Negative	0	Negative	Negative	Negative	Negative	0	0	0	0	0	0	0	0	0	1	1	1	1	0	1	1	0	0	1
K0953	134	Hotspot	Primary education	5	Own business	1	2	Unprotected spring	0	Unprotected spring	0	Negative	Negative	Negative	Negative	0	Negative	Negative	Negative	Negative	0	Negative	Negative	Negative	Negative	0	Negative	Negative	Negative	Negative	0	0	0	0	0	0	0	0	0	0	1	1	1	0	1	1	0	0	1
K0954	134	Hotspot	Secondary education	3	Farmer	1	2	Unprotected spring	0	Unprotected spring	0	Negative	Negative	Negative	Negative	0	Negative	Negative	Negative	Negative	0	Negative	Negative	Negative	Negative	0	Negative	Negative	Negative	Negative	0	0	0	0	0	0	0	0	0	0	1	1	1	0	1	1	0	0	1
K0955	134	Hotspot	Primary not completed	7	Farmer	1	2	Unprotected spring	0	Unprotected spring	0	Negative	Negative	Negative	Positive	15	Negative	Negative	Negative	Positive	17	Negative	Negative	Negative	Positive	12	Negative	Negative	Negative	Positive	19	1	0	0	0	0	0	0	0	0	1	1	1	0	1	1	0	0	1
K0956	134	Hotspot	None	9	Farmer	1	2	Unprotected spring	0	Unprotected spring	0	Negative	Negative	Negative	Negative	0	Negative	Negative	Negative	Negative	0	Negative	Negative	Negative	Negative	0	Negative	Negative	Negative	Negative	0	0	0	0	0	0	0	0	0	0	1	1	1	0	1	1	0	0	0
K0957	134	Hotspot	None	3	Farmer	1	2	Unprotected spring	0	Unprotected spring	0	Negative	Negative	Negative	Negative	0	Negative	Negative	Negative	Negative	0	Negative	Negative	Negative	Negative	0	Negative	Negative	Negative	Negative	0	0	0	0	0	0	0	0	0	0	1	1	1	0	1	1	0	0	1
K0958	134	Hotspot	Secondary not completed	10	Skilled labour	1	2	Unprotected spring	0	Unprotected spring	0	Negative	Negative	Negative	Negative	0	Negative	Negative	Negative	Negative	0	Negative	Negative	Negative	Negative	0	Negative	Negative	Negative	Negative	0	0	0	0	0	0	0	0	0	0	1	1	1	0	1	1	0	0	1
K0959	134	Hotspot	Primary education	8	Farmer	1	2	Unprotected spring	0	Unprotected spring	0	Negative	Negative	Negative	Positive	3	Negative	Negative	Negative	Positive	2	Negative	Negative	Negative	Positive	5	Negative	Negative	Negative	Positive	9	1	0	0	0	0	0	0	0	0	1	1	1	0	1	1	0	0	1
K0960	134	Hotspot	None	4	Farmer	1	2	Unprotected spring	0	Unprotected spring	0	Negative	Negative	Negative	Positive	9	Negative	Negative	Negative	Positive	7	Negative	Negative	Negative	Positive	9	Negative	Negative	Negative	Positive	7	1	0	0	0	0	0	0	0	1	1	1	1	0	1	1	0	0	1
K0961	134	Hotspot	Post secondary/college	3	Salaried worker	1	2	Unprotected spring	0	Unprotected spring	0	Negative	Negative	Negative	Negative	0	Negative	Negative	Negative	Negative	0	Negative	Negative	Negative	Negative	0	Negative	Negative	Negative	Negative	0	0	0	0	0	0	0	0	0	0	1	1	1	1	1	1	0	0	1
K0962	134	Hotspot	Primary not completed	4	Farmer	1	2	Unprotected spring	0	Unprotected spring	0	Negative	Negative	Negative	Positive	9	Negative	Negative	Negative	Positive	4	Negative	Negative	Negative	Positive	12	Negative	Negative	Negative	Positive	2	1	0	0	0	0	0	0	0	0	1	1	1	0	1	1	0	0	1
K0963	134	Hotspot	Post secondary/college	1	Other	1	2	Unprotected spring	0	Unprotected spring	0	Negative	Negative	Negative	Positive	3	Negative	Negative	Negative	Positive	5	Negative	Negative	Negative	Positive	3	Negative	Negative	Negative	Positive	2	1	0	0	0	0	0	0	0	0	1	1	1	0	1	1	0	0	1
K0964	134	Hotspot	Primary not completed	4	Farmer	1	2	Unprotected spring	0	Unprotected spring	0	Negative	Negative	Negative	Positive	13	Negative	Negative	Negative	Positive	8	Negative	Negative	Negative	Positive	3	Negative	Negative	Negative	Positive	2	1	0	0	0	0	0	0	0	0	1	1	1	0	1	1	0	0	1
K0965	134	Hotspot	Primary education	3	Farmer	1	2	Unprotected spring	0	Unprotected spring	0	Negative	Negative	Negative	Negative	0	Negative	Negative	Negative	Negative	0	Negative	Negative	Negative	Negative	0	Negative	Negative	Negative	Negative	0	0	0	0	0	0	0	0	0	0	1	1	0	0	1	1	0	0	1
K0966	134	Hotspot	Primary not completed	1	Farmer	1	2	Unprotected spring	0	Unprotected spring	0	Negative	Negative	Negative	Negative	0	Negative	Negative	Negative	Negative	0	Negative	Negative	Negative	Negative	0	Negative	Negative	Negative	Negative	0	0	0	0	0	0	0	0	0	0	1	1	1	0	1	1	0	0	1
K0967	134	Hotspot	Secondary not completed	3	Farmer	1	2	Unprotected spring	0	Unprotected spring	0	Negative	Negative	Negative	Positive	14	Negative	Negative	Negative	Positive	16	Negative	Negative	Negative	Positive	4	Negative	Negative	Negative	Positive	6	1	0	0	0	0	0	0	0	1	1	1	1	0	1	1	0	0	1
K0968	134	Hotspot	Primary education	6	Farmer	1	2	Unprotected spring	0	Rain water collection	1	Negative	Negative	Negative	Positive	1	Negative	Negative	Negative	Positive	3	Negative	Negative	Negative	Positive	2	Negative	Negative	Negative	Positive	2	1	0	0	0	0	0	0	0	1	1	1	1	0	1	1	0	0	1
K0969	134	Hotspot	Primary not completed	7	Farmer	1	2	Unprotected spring	0	Unprotected spring	0	Negative	Negative	Negative	Negative	0	Negative	Negative	Negative	Positive	1	Negative	Negative	Negative	Negative	0	Negative	Negative	Negative	Negative	0	1	0	0	0	0	0	0	0	0	1	1	1	0	1	1	0	0	1
K0970	134	Hotspot	None	3	Farmer	1	2	Unprotected spring	0	Unprotected spring	0	Negative	Negative	Negative	Negative	0	Negative	Negative	Negative	Negative	0	Negative	Negative	Negative	Negative	0	Negative	Negative	Negative	Negative	0	0	0	0	0	0	0	0	0	0	1	1	1	0	1	1	0	0	1
K0971	134	Hotspot	Primary education	8	Own business	1	2	Unprotected spring	0	Unprotected spring	0	Negative	Negative	Negative	Negative	0	Negative	Negative	Negative	Negative	0	Negative	Negative	Negative	Negative	0	Negative	Negative	Negative	Negative	0	0	0	0	0	0	0	0	0	0	1	1	1	0	1	1	0	0	1
K0972	134	Hotspot	Primary not completed	6	Farmer	1	2	Unprotected spring	0	Unprotected spring	0	Negative	Negative	Negative	Positive	1	Negative	Negative	Negative	Negative	0	Negative	Negative	Negative	Positive	1	Negative	Negative	Negative	Positive	1	1	0	0	0	0	0	0	0	0	1	1	1	0	1	1	0	0	1
K0973	134	Hotspot	None	1	Farmer	1	2	Unprotected spring	0	Unprotected spring	0	Positive	Negative	Negative	Negative	0	Positive	Negative	Negative	Negative	0	Positive	Negative	Negative	Negative	0	Positive	Negative	Negative	Negative	0	0	1	0	0	1	0	0	0	0	1	1	1	0	1	1	0	0	0
K0974	134	Hotspot	Primary not completed	10	Farmer	1	2	Unprotected spring	0	Unprotected spring	0	Negative	Negative	Negative	Negative	0	Negative	Negative	Negative	Negative	0	Negative	Negative	Negative	Negative	0	Negative	Negative	Negative	Negative	0	0	0	0	0	0	0	0	0	0	1	1	1	0	1	1	0	0	1
K0975	134	Hotspot	Primary not completed	5	Farmer	1	2	Unprotected spring	0	Unprotected spring	0	Negative	Negative	Negative	Negative	0	Negative	Negative	Negative	Negative	0	Negative	Negative	Negative	Negative	0	Negative	Negative	Negative	Negative	0	0	0	0	0	0	0	0	0	1	1	1	1	0	1	1	0	0	1
K0976	134	Hotspot	Primary not completed	5	Farmer	1	2	Unprotected spring	0	Unprotected spring	0	Negative	Negative	Negative	Negative	0	Negative	Negative	Negative	Negative	0	Negative	Negative	Negative	Negative	0	Negative	Negative	Negative	Negative	0	0	0	0	0	0	0	0	0	0	1	1	1	0	1	1	0	0	1
K0977	134	Hotspot	Primary education	5	Farmer	1	2	Unprotected spring	0	Unprotected spring	0	Negative	Negative	Negative	Positive	10	Negative	Negative	Negative	Positive	2	Negative	Negative	Negative	Positive	6	Negative	Negative	Negative	Positive	4	1	0	0	0	0	0	0	0	0	1	1	1	0	1	1	0	0	1
K0978	134	Hotspot	Primary not completed	9	Farmer	1	2	Unprotected spring	0	Unprotected spring	0	Negative	Negative	Negative	Negative	0	Negative	Negative	Negative	Negative	0	Negative	Negative	Negative	Negative	0	Negative	Negative	Negative	Negative	0	0	0	0	0	0	0	0	0	0	1	1	0	0	1	1	0	0	1
K0979	134	Hotspot	Primary not completed	7	Skilled labour	1	2	Unprotected spring	0	Unprotected spring	0	Negative	Negative	Negative	Negative	0	Negative	Negative	Negative	Negative	0	Negative	Negative	Negative	Positive	1	Negative	Negative	Negative	Negative	0	1	0	0	0	0	0	0	0	0	1	1	1	0	1	1	0	0	1
K0980	134	Hotspot	Secondary not completed	4	Own business	1	2	Unprotected spring	0	Rain water collection	1	Negative	Negative	Negative	Negative	0	Negative	Negative	Negative	Negative	0	Negative	Negative	Negative	Negative	0	Negative	Negative	Negative	Negative	0	0	0	0	0	0	0	0	0	0	1	1	1	0	1	1	0	0	1
K0981	134	Hotspot	Secondary education	4	Skilled labour	1	2	Unprotected spring	0	Unprotected spring	0	Negative	Negative	Negative	Negative	0	Negative	Negative	Negative	Negative	0	Negative	Negative	Negative	Negative	0	Negative	Negative	Negative	Negative	0	0	0	0	0	0	0	0	0	0	1	1	1	0	1	1	0	0	1
K0982	134	Hotspot	Secondary not completed	6	Farmer	1	2	Unprotected spring	0	Rain water collection	1	Negative	Negative	Negative	Negative	0	Negative	Negative	Negative	Negative	0	Negative	Negative	Negative	Negative	0	Negative	Negative	Negative	Negative	0	0	0	0	0	0	0	0	0	0	1	1	1	0	1	1	0	0	1
K0983	134	Hotspot	Primary education	1	Skilled labour	1	2	Unprotected spring	0	Unprotected spring	0	Negative	Negative	Negative	Negative	0	Negative	Negative	Negative	Negative	0	Negative	Negative	Negative	Negative	0	Negative	Negative	Negative	Negative	0	0	0	0	0	0	0	0	0	0	0	0	1	0	1	1	0	0	0
K0984	134	Hotspot	Secondary education	4	Skilled labour	1	2	Unprotected spring	0	Unprotected spring	0	Negative	Negative	Negative	Negative	0	Negative	Negative	Negative	Negative	0	Negative	Negative	Negative	Negative	0	Negative	Negative	Negative	Negative	0	0	0	0	0	0	0	0	0	1	1	1	1	0	1	1	0	0	1
K0985	134	Hotspot	Secondary education	2	Own business	1	2	Unprotected spring	0	Unprotected spring	0	Negative	Negative	Negative	Negative	0	Negative	Negative	Negative	Negative	0	Negative	Negative	Negative	Negative	0	Negative	Negative	Negative	Negative	0	0	0	0	0	0	0	0	0	0	1	1	1	0	1	1	0	0	1
K0986	134	Hotspot	Primary not completed	10	Farmer	1	2	Unprotected spring	0	Unprotected spring	0	Negative	Negative	Negative	Negative	0	Negative	Negative	Negative	Negative	0	Negative	Negative	Negative	Negative	0	Negative	Negative	Negative	Negative	0	0	0	0	0	0	0	0	0	0	1	1	1	0	1	1	0	0	1
K0987	134	Hotspot	Primary not completed	7	Farmer	1	2	Unprotected spring	0	Unprotected spring	0	Negative	Negative	Negative	Negative	0	Negative	Negative	Negative	Negative	0	Negative	Negative	Negative	Negative	0	Negative	Negative	Negative	Negative	0	0	0	0	0	0	0	0	0	0	1	1	1	0	1	1	0	0	1
K0988	134	Hotspot	Secondary education	2	Skilled labour	1	2	Unprotected spring	0	Unprotected spring	0	Negative	Negative	Negative	Negative	0	Negative	Negative	Negative	Negative	0	Negative	Negative	Negative	Negative	0	Negative	Negative	Negative	Negative	0	0	0	0	0	0	0	0	0	0	1	1	1	0	1	1	0	0	1
K0989	134	Hotspot	Primary not completed	4	Own business	1	2	Unprotected spring	0	Unprotected spring	0	Negative	Negative	Negative	Negative	0	Negative	Negative	Negative	Negative	0	Negative	Negative	Negative	Negative	0	Negative	Negative	Negative	Negative	0	0	0	0	0	0	0	0	0	0	1	1	1	0	1	1	0	0	1
K0990	134	Hotspot	Secondary education	5	Skilled labour	1	2	Unprotected spring	0	Unprotected spring	0	Negative	Negative	Negative	Negative	0	Negative	Negative	Negative	Negative	0	Negative	Negative	Negative	Negative	0	Negative	Negative	Negative	Negative	0	0	0	0	0	0	0	0	0	0	1	1	1	0	1	1	0	0	1
K0991	134	Hotspot	Secondary education	3	Own business	1	2	Unprotected spring	0	Unprotected spring	0	Negative	Negative	Negative	Negative	0	Negative	Negative	Negative	Negative	0	Negative	Negative	Negative	Negative	0	Negative	Negative	Negative	Negative	0	0	0	0	0	0	0	0	0	0	1	1	1	0	1	1	0	0	1
K0992	134	Hotspot	Primary not completed	5	Fishing	1	2	Unprotected spring	0	Unprotected spring	0	Negative	Negative	Negative	Negative	0	Negative	Negative	Negative	Negative	0	Negative	Negative	Negative	Negative	0	Negative	Negative	Negative	Negative	0	0	0	0	0	0	0	0	0	0	1	1	1	0	1	1	0	0	0
K0993	134	Hotspot	Primary not completed	3	Farmer	1	2	Unprotected spring	0	Unprotected spring	0	Negative	Negative	Negative	Negative	0	Negative	Negative	Negative	Negative	0	Negative	Negative	Negative	Negative	0	Negative	Negative	Negative	Negative	0	0	0	0	0	0	0	0	0	0	1	1	1	0	1	1	0	0	1
K0994	134	Hotspot	Secondary education	2	Salaried worker	1	2	Unprotected spring	0	Unprotected spring	0	Negative	Negative	Negative	Negative	0	Negative	Negative	Negative	Negative	0	Negative	Negative	Negative	Negative	0	Negative	Negative	Negative	Negative	0	0	0	0	0	0	0	0	0	0	1	1	1	0	1	1	0	0	1
K0995	134	Hotspot	Secondary education	2	Other	1	2	Unprotected spring	0	Unprotected spring	0	Negative	Negative	Negative	Negative	0	Negative	Negative	Negative	Positive	3	Negative	Negative	Negative	Positive	4	Negative	Negative	Negative	Positive	6	1	0	0	0	0	0	0	0	0	1	1	1	0	1	1	0	0	1
K0996	134	Hotspot	Secondary education	3	Fishing	1	2	Unprotected spring	0	Unprotected spring	0	Negative	Negative	Negative	Negative	0	Negative	Negative	Negative	Negative	0	Negative	Negative	Negative	Negative	0	Negative	Negative	Negative	Negative	0	0	0	0	0	0	0	0	0	0	1	1	1	0	1	1	0	0	1
K0997	134	Hotspot	None	4	Own business	1	2	Unprotected spring	0	Unprotected spring	0	Negative	Negative	Negative	Negative	0	Negative	Negative	Negative	Negative	0	Negative	Negative	Negative	Negative	0	Negative	Negative	Negative	Positive	1	1	0	0	0	0	0	0	0	0	1	1	1	0	1	1	0	0	1
K0998	134	Hotspot	Secondary education	5	Own business	1	2	Unprotected spring	0	Unprotected spring	0	Negative	Negative	Negative	Negative	0	Negative	Negative	Negative	Positive	1	Negative	Negative	Negative	Positive	3	Negative	Negative	Negative	Positive	2	1	0	0	0	0	0	0	0	0	1	1	1	0	1	1	0	0	1
K0999	134	Hotspot	Primary education	4	Own business	1	2	Unprotected spring	0	Protected spring	1	Negative	Negative	Negative	Negative	0	Negative	Negative	Negative	Negative	0	Negative	Negative	Negative	Negative	0	Negative	Negative	Negative	Negative	0	0	0	0	0	0	0	0	0	1	1	1	1	0	1	1	0	0	1
K1000	134	Hotspot	Primary not completed	2	Farmer	1	2	Unprotected spring	0	Unprotected spring	0	Negative	Negative	Negative	Positive	2	Negative	Negative	Negative	Negative	0	Negative	Negative	Negative	Positive	1	Negative	Negative	Negative	Positive	1	1	0	0	0	0	0	0	0	0	1	1	1	0	1	1	0	0	0
K1001	134	Hotspot	Primary not completed	4	Own business	1	2	Unprotected spring	0	Unprotected spring	0	Positive	Negative	Negative	Negative	0	Positive	Negative	Negative	Negative	0	Positive	Negative	Negative	Negative	0	Positive	Negative	Negative	Negative	0	0	1	0	0	1	0	0	0	0	1	1	1	0	1	1	0	0	1
K1052	80	Non-hotspot	Primary not completed	7	Farmer	1	2	Unprotected spring	0	Unprotected spring	0	Negative	Negative	Negative	Negative	0	Negative	Negative	Negative	Negative	0	Negative	Negative	Negative	Negative	0	Negative	Negative	Negative	Negative	0	0	0	0	0	0	0	0	0	0	0	0	0	0	0	0	0	0	0
K1053	80	Non-hotspot	Primary education	6	Skilled labour	1	2	Unprotected spring	0	Unprotected spring	0	Negative	Negative	Negative	Positive	5	Negative	Negative	Negative	Positive	10	Negative	Negative	Negative	Positive	5	Negative	Negative	Negative	Positive	4	1	0	0	0	0	0	0	0	0	0	0	0	0	0	0	0	0	0
K1054	80	Non-hotspot	Primary education	6	Farmer	1	2	Unprotected spring	0	Surface water	0	Negative	Negative	Negative	Negative	0	Negative	Negative	Negative	Negative	0	Negative	Negative	Negative	Negative	0	Negative	Negative	Negative	Negative	0	0	0	0	0	0	0	0	0	0	0	0	0	0	0	0	0	0	0
K1055	80	Non-hotspot	Primary not completed	4	Skilled labour	1	2	Surface water	0	Hand pump	1	Positive	Negative	Negative	Positive	2	Positive	Negative	Negative	Positive	2	Positive	Negative	Negative	Positive	3	Positive	Negative	Negative	Positive	4	1	1	0	0	1	0	0	0	0	0	0	0	0	0	1	0	0	1
K1056	80	Non-hotspot	Primary not completed	5	Farmer	1	2	Unprotected spring	0	Unprotected spring	0	Negative	Negative	Negative	Positive	38	Negative	Negative	Negative	Positive	24	Negative	Negative	Negative	Positive	22	Negative	Negative	Negative	Positive	23	1	0	0	0	0	0	0	0	0	0	0	0	0	1	1	0	0	0
K1057	80	Non-hotspot	Post secondary/college	4	Own business	0	1	Public piped water	1	Public piped water	1	Negative	Negative	Negative	Negative	0	Negative	Negative	Negative	Negative	0	Negative	Negative	Negative	Negative	0	Negative	Negative	Negative	Negative	0	0	0	0	0	0	0	0	0	1	1	1	1	0	1	1	0	0	1
K1058	80	Non-hotspot	Primary education	3	Farmer	1	2	Unprotected spring	0	Unprotected spring	0	Negative	Negative	Negative	Positive	35	Negative	Negative	Negative	Positive	27	Negative	Negative	Negative	Positive	23	Negative	Negative	Negative	Positive	24	1	0	0	0	0	0	0	0	0	1	1	0	0	1	0	0	0	1
K1059	80	Non-hotspot	Secondary not completed	7	Skilled labour	1	2	Unprotected spring	0	Unprotected spring	0	Negative	Negative	Negative	Positive	38	Negative	Negative	Negative	Positive	44	Negative	Negative	Negative	Positive	31	Negative	Negative	Negative	Positive	23	1	0	0	0	0	0	0	0	0	1	0	0	0	1	1	0	0	1
K1060	80	Non-hotspot	Primary education	7	Farmer	1	2	Unprotected spring	0	Unprotected spring	0	Negative	Negative	Negative	Positive	9	Negative	Negative	Negative	Positive	7	Negative	Negative	Negative	Positive	9	Negative	Negative	Negative	Positive	5	1	0	0	0	0	0	0	0	0	1	0	0	0	1	1	0	0	1
K1061	80	Non-hotspot	Primary education	5	Skilled labour	1	2	Unprotected spring	0	Unprotected spring	0	Negative	Negative	Negative	Positive	33	Negative	Negative	Negative	Positive	25	Negative	Negative	Negative	Positive	14	Negative	Negative	Negative	Positive	7	1	0	0	0	0	0	0	0	0	1	0	0	0	1	1	0	0	1
K1062	80	Non-hotspot	Primary not completed	4	Farmer	1	2	Unprotected spring	0	Unprotected spring	0	Negative	Negative	Negative	Negative	0	Negative	Negative	Negative	Negative	0	Negative	Negative	Negative	Negative	0	Negative	Negative	Negative	Negative	0	0	0	0	0	0	0	0	0	0	0	0	0	0	1	0	0	0	1
K1063	80	Non-hotspot	Primary education	7	Skilled labour	1	2	Hand pump	1	Hand pump	1	Negative	Negative	Negative	Negative	0	Negative	Negative	Negative	Negative	0	Negative	Negative	Negative	Negative	0	Negative	Negative	Negative	Negative	0	0	0	0	0	0	0	0	0	0	0	1	0	0	1	1	0	0	1
K1064	80	Non-hotspot	Primary education	4	Farmer	1	3	In home piped water	1	Hand pump	1	Negative	Negative	Negative	Negative	0	Negative	Negative	Negative	Negative	0	Negative	Negative	Negative	Negative	0	Negative	Negative	Negative	Negative	0	0	0	0	0	0	0	0	0	1	1	1	1	0	1	1	0	0	1
K1065	80	Non-hotspot	Primary not completed	7	Farmer	1	2	Unprotected spring	0	Unprotected spring	0	Negative	Negative	Negative	Negative	0	Negative	Negative	Negative	Negative	0	Negative	Negative	Negative	Negative	0	Negative	Negative	Negative	Negative	0	0	0	0	0	0	0	0	0	0	1	1	0	0	1	1	0	0	1
K1066	80	Non-hotspot	Primary not completed	2	Skilled labour	1	2	Unprotected spring	0	Unprotected spring	0	Negative	Negative	Negative	Positive	33	Negative	Negative	Negative	Positive	53	Negative	Negative	Negative	Positive	31	Negative	Negative	Negative	Positive	44	1	0	0	0	0	0	0	0	0	0	0	0	0	0	1	0	0	1
K1067	80	Non-hotspot	Primary not completed	4	Farmer	1	2	Hand pump	1	Hand pump	1	Negative	Negative	Negative	Negative	0	Negative	Negative	Negative	Negative	0	Negative	Negative	Negative	Negative	0	Negative	Negative	Negative	Negative	0	0	0	0	0	0	0	0	0	0	0	0	0	0	0	1	0	0	1
K1068	80	Non-hotspot	Primary not completed	4	Farmer	1	2	Hand pump	1	Hand pump	1	Negative	Negative	Negative	Negative	0	Negative	Negative	Negative	Negative	0	Negative	Negative	Negative	Negative	0	Negative	Negative	Negative	Negative	0	0	0	0	0	0	0	0	0	0	0	0	0	0	0	1	0	0	1
K1069	80	Non-hotspot	Primary not completed	7	Farmer	1	2	Unprotected spring	0	Unprotected spring	0	Negative	Negative	Negative	Positive	1	Negative	Negative	Negative	Negative	0	Negative	Negative	Negative	Negative	0	Negative	Negative	Negative	Negative	0	1	0	0	0	0	0	0	0	0	0	0	0	0	1	1	0	0	1
K1070	80	Non-hotspot	Primary education	5	Skilled labour	1	3	Hand pump	1	Hand pump	1	Negative	Negative	Negative	Positive	3	Negative	Negative	Negative	Positive	1	Negative	Negative	Negative	Positive	4	Negative	Negative	Negative	Positive	4	1	0	0	0	0	0	0	0	0	1	0	0	0	0	1	0	0	1
K1071	80	Non-hotspot	Primary not completed	3	Farmer	1	2	Surface water	0	Surface water	0	Negative	Negative	Negative	Negative	0	Negative	Negative	Negative	Negative	0	Negative	Negative	Negative	Positive	1	Negative	Negative	Negative	Negative	0	1	0	0	0	0	0	0	0	0	1	0	0	0	1	1	0	0	1
K1072	80	Non-hotspot	Primary not completed	3	Farmer	1	2	Surface water	0	Surface water	0	Negative	Negative	Negative	Positive	6	Negative	Negative	Negative	Positive	8	Negative	Negative	Negative	Positive	7	Negative	Negative	Negative	Positive	6	1	0	0	0	0	0	0	0	0	1	0	0	0	1	1	0	0	1
K1073	80	Non-hotspot	Primary not completed	6	Farmer	1	2	Hand pump	1	Hand pump	1	Negative	Negative	Negative	Positive	34	Negative	Negative	Negative	Positive	43	Negative	Negative	Negative	Positive	18	Negative	Negative	Negative	Positive	14	1	0	0	0	0	0	0	0	0	1	0	0	0	1	1	0	0	1
K1074	80	Non-hotspot	Primary education	4	Fishing	0	1	Hand pump	1	Hand pump	1	Negative	Negative	Negative	Negative	0	Negative	Negative	Negative	Negative	0	Negative	Negative	Negative	Negative	0	Negative	Negative	Negative	Negative	0	0	0	0	0	0	0	0	0	0	1	0	0	0	1	1	0	0	1
K1075	80	Non-hotspot	Primary not completed	4	Fishing	0	1	Hand pump	1	Hand pump	1	Negative	Negative	Negative	Negative	0	Negative	Negative	Negative	Negative	0	Negative	Negative	Negative	Negative	0	Negative	Negative	Negative	Negative	0	0	0	0	0	0	0	0	0	0	1	0	0	0	1	1	0	0	1
K1076	80	Non-hotspot	Primary education	8	Skilled labour	1	2	Hand pump	1	Hand pump	1	Negative	Negative	Negative	Positive	7	Negative	Negative	Negative	Positive	4	Negative	Negative	Negative	Positive	1	Negative	Negative	Negative	Positive	2	1	0	0	0	0	0	0	0	0	1	0	0	0	1	1	0	0	1
K1077	80	Non-hotspot	Primary not completed	3	Fishing	1	2	Hand pump	1	Hand pump	1	Negative	Negative	Negative	Positive	18	Negative	Negative	Negative	Positive	22	Negative	Negative	Negative	Positive	23	Negative	Negative	Negative	Positive	26	1	0	0	0	0	0	0	0	0	1	0	0	0	1	1	0	0	1
K1078	80	Non-hotspot	Primary not completed	3	Farmer	1	2	Hand pump	1	Hand pump	1	Negative	Negative	Negative	Negative	0	Negative	Negative	Negative	Negative	0	Negative	Negative	Negative	Negative	0	Negative	Negative	Negative	Negative	0	0	0	0	0	0	0	0	0	0	1	0	0	0	0	1	0	0	1
K1079	80	Non-hotspot	Primary not completed	7	Farmer	1	2	Hand pump	1	Hand pump	1	Negative	Negative	Negative	Negative	0	Negative	Negative	Negative	Negative	0	Negative	Negative	Negative	Negative	0	Negative	Negative	Negative	Negative	0	0	0	0	0	0	0	0	0	0	1	0	0	0	0	1	0	0	1
K1080	80	Non-hotspot	Primary not completed	3	Farmer	1	2	Hand pump	1	Hand pump	1	Positive	Negative	Negative	Negative	0	Positive	Negative	Negative	Negative	0	Positive	Negative	Negative	Negative	0	Positive	Negative	Negative	Negative	0	0	1	0	0	1	0	0	0	0	1	0	0	0	0	1	0	0	0
K1081	80	Non-hotspot	Primary not completed	2	Farmer	1	2	Hand pump	1	Hand pump	1	Negative	Negative	Negative	Positive	10	Negative	Negative	Negative	Positive	16	Negative	Negative	Negative	Positive	14	Negative	Negative	Negative	Positive	8	1	0	0	0	0	0	0	0	0	1	0	0	0	1	1	0	0	1
K1082	80	Non-hotspot	Primary not completed	3	Farmer	1	2	Hand pump	1	Hand pump	1	Negative	Negative	Negative	Negative	0	Negative	Negative	Negative	Negative	0	Negative	Negative	Negative	Negative	0	Negative	Negative	Negative	Negative	0	0	0	0	0	0	0	0	0	0	1	1	0	0	0	0	0	0	1
K1083	80	Non-hotspot	Primary not completed	4	Skilled labour	1	2	Hand pump	1	Hand pump	1	Negative	Negative	Negative	Negative	0	Negative	Negative	Negative	Negative	0	Negative	Negative	Negative	Negative	0	Negative	Negative	Negative	Negative	0	0	0	0	0	0	0	0	0	0	0	1	0	0	1	1	0	0	1
K1084	80	Non-hotspot	Primary not completed	6	Skilled labour	1	2	Hand pump	1	Hand pump	1	Negative	Negative	Negative	Positive	32	Negative	Negative	Negative	Positive	39	Negative	Negative	Negative	Positive	31	Negative	Negative	Negative	Positive	33	1	0	0	0	0	0	0	0	0	1	1	0	0	1	1	0	0	1
K1085	80	Non-hotspot	Primary not completed	6	Farmer	1	2	Hand pump	1	Hand pump	1	Negative	Negative	Negative	Positive	2	Negative	Negative	Negative	Positive	1	Negative	Negative	Negative	Positive	6	Negative	Negative	Negative	Positive	5	1	0	0	0	0	0	0	0	0	1	0	0	0	0	1	0	0	1
K1086	80	Non-hotspot	Primary not completed	6	Farmer	1	2	Hand pump	1	Hand pump	1	Negative	Negative	Negative	Positive	1	Negative	Negative	Negative	Positive	3	Negative	Negative	Negative	Positive	6	Negative	Negative	Negative	Negative	0	1	0	0	0	0	0	0	0	0	1	1	0	0	1	1	0	0	1
K1087	80	Non-hotspot	Secondary education	6	Skilled labour	0	1	Hand pump	1	Hand pump	1	Negative	Negative	Negative	Negative	0	Negative	Negative	Negative	Negative	0	Negative	Negative	Negative	Negative	0	Negative	Negative	Negative	Negative	0	0	0	0	0	0	0	0	0	0	0	1	0	0	1	1	0	0	1
K1088	80	Non-hotspot	Primary not completed	10	Farmer	1	2	Hand pump	1	Hand pump	1	Negative	Negative	Negative	Negative	0	Negative	Negative	Negative	Negative	0	Negative	Negative	Negative	Negative	0	Negative	Negative	Negative	Negative	0	0	0	0	0	0	0	0	0	0	1	0	0	0	1	1	0	0	1
K1089	80	Non-hotspot	Primary not completed	10	Farmer	1	2	Hand pump	1	Hand pump	1	Negative	Negative	Negative	Negative	0	Negative	Negative	Negative	Negative	0	Negative	Negative	Negative	Negative	0	Negative	Negative	Negative	Negative	0	0	0	0	0	0	0	0	0	0	1	0	0	0	1	1	0	0	1
K1090	80	Non-hotspot	Primary not completed	1	Farmer	0	1	Hand pump	1	Hand pump	1	Negative	Negative	Negative	Positive	15	Negative	Negative	Negative	Positive	11	Negative	Negative	Negative	Positive	5	Negative	Negative	Negative	Positive	8	1	0	0	0	0	0	0	0	0	1	0	0	0	1	0	0	0	0
K1091	80	Non-hotspot	Primary not completed	7	Farmer	1	2	Hand pump	1	Hand pump	1	Negative	Negative	Negative	Positive	13	Negative	Negative	Negative	Positive	20	Negative	Negative	Negative	Positive	28	Negative	Negative	Negative	Positive	24	1	0	0	0	0	0	0	0	0	1	1	0	0	1	1	0	0	1
K1092	80	Non-hotspot	Primary education	5	Farmer	1	2	Hand pump	1	Hand pump	1	Negative	Negative	Negative	Negative	0	Negative	Negative	Negative	Negative	0	Negative	Negative	Negative	Negative	0	Negative	Negative	Negative	Negative	0	0	0	0	0	0	0	0	0	0	1	0	0	0	1	1	0	0	1
K1093	80	Non-hotspot	Primary education	6	Own business	1	2	Hand pump	1	Hand pump	1	Negative	Negative	Negative	Negative	0	Negative	Negative	Negative	Negative	0	Negative	Negative	Negative	Negative	0	Negative	Negative	Negative	Negative	0	0	0	0	0	0	0	0	0	0	1	0	0	0	1	1	0	0	1
K1094	80	Non-hotspot	Primary not completed	6	Skilled labour	1	2	Hand pump	1	Hand pump	1	Negative	Negative	Negative	Positive	4	Negative	Negative	Negative	Positive	2	Negative	Negative	Negative	Positive	1	Negative	Negative	Negative	Negative	0	1	0	0	0	0	0	0	0	0	1	0	0	0	1	1	0	0	1
K1095	80	Non-hotspot	Primary not completed	5	Skilled labour	1	2	Surface water	0	Surface water	0	Negative	Negative	Negative	Positive	1	Negative	Negative	Negative	Negative	0	Negative	Negative	Negative	Negative	0	Negative	Negative	Negative	Negative	0	1	0	0	0	0	0	0	0	0	1	0	0	0	1	1	0	0	1
K1096	80	Non-hotspot	Primary not completed	4	Own business	1	2	Hand pump	1	Hand pump	1	Negative	Negative	Negative	Negative	0	Negative	Negative	Negative	Negative	0	Negative	Negative	Negative	Positive	1	Negative	Negative	Negative	Positive	1	1	0	0	0	0	0	0	0	0	1	0	0	0	1	1	0	0	1
K1097	80	Non-hotspot	Primary not completed	4	Farmer	1	2	Surface water	0	Surface water	0	Positive	Negative	Negative	Negative	0	Positive	Negative	Negative	Negative	0	Positive	Negative	Negative	Negative	0	Positive	Negative	Negative	Negative	0	0	1	0	0	1	0	0	0	0	0	0	0	0	1	1	0	0	0
K1098	80	Non-hotspot	Primary not completed	4	Farmer	1	2	Surface water	0	Surface water	0	Negative	Negative	Negative	Negative	0	Negative	Negative	Negative	Positive	1	Negative	Negative	Negative	Negative	0	Negative	Negative	Negative	Negative	0	1	0	0	0	0	0	0	0	0	1	0	0	0	0	1	0	0	0
K1099	80	Non-hotspot	Primary not completed	8	Farmer	1	2	Hand pump	1	Hand pump	1	Negative	Negative	Negative	Negative	0	Negative	Negative	Negative	Negative	0	Negative	Negative	Negative	Negative	0	Negative	Negative	Negative	Negative	0	0	0	0	0	0	0	0	0	0	1	0	0	0	1	1	0	0	1
K1100	80	Non-hotspot	Primary not completed	6	Farmer	1	2	Rain water collection	1	Rain water collection	1	Negative	Negative	Negative	Negative	0	Negative	Negative	Negative	Positive	1	Negative	Negative	Negative	Negative	0	Negative	Negative	Negative	Negative	0	1	0	0	0	0	0	0	0	0	1	0	0	0	1	1	0	0	1
K1101	80	Non-hotspot	Primary not completed	6	Fishing	1	2	Rain water collection	1	Rain water collection	1	Negative	Negative	Negative	Positive	12	Negative	Negative	Negative	Positive	13	Negative	Negative	Negative	Positive	17	Negative	Negative	Negative	Positive	11	1	0	0	0	0	0	0	0	0	0	1	0	0	1	1	0	0	1
K1102	86	Hotspot	Secondary not completed	1	Fishing	1	2	Surface water	0	Surface water	0	Negative	Negative	Negative	Positive	12	Negative	Negative	Negative	Positive	6	Negative	Negative	Negative	Positive	18	Negative	Negative	Negative	Positive	13	1	0	0	0	0	0	0	0	0	1	1	0	0	1	1	0	0	0
K1103	86	Hotspot	Secondary education	6	Fishing	1	2	Surface water	0	Surface water	0	Negative	Negative	Negative	Positive	2	Negative	Negative	Negative	Positive	1	Negative	Negative	Negative	Positive	18	Negative	Negative	Negative	Positive	13	1	0	0	0	0	0	0	0	0	0	1	0	0	1	0	0	0	1
K1104	86	Hotspot	Secondary education	6	Fishing	1	2	Surface water	0	Surface water	0	Negative	Negative	Negative	Positive	18	Negative	Negative	Negative	Positive	17	Negative	Negative	Negative	Positive	18	Negative	Negative	Negative	Positive	13	1	0	0	0	0	1	0	0	1	1	1	0	0	1	1	0	0	1
K1105	86	Hotspot	Secondary education	1	Skilled labour	1	2	Surface water	0	Surface water	0	Negative	Negative	Negative	Negative	0	Negative	Negative	Negative	Negative	0	Negative	Negative	Negative	Negative	0	Negative	Negative	Negative	Negative	0	0	0	0	0	0	0	0	0	0	1	1	0	0	1	0	0	0	0
K1106	86	Hotspot	Secondary education	4	Farmer	1	2	Surface water	0	Surface water	0	Negative	Negative	Negative	Negative	0	Negative	Negative	Negative	Negative	0	Negative	Negative	Negative	Negative	0	Negative	Negative	Negative	Negative	0	0	0	0	0	0	0	0	0	0	1	1	1	0	1	0	0	0	1
K1107	86	Hotspot	Primary education	2	Farmer	1	2	Hand pump	1	Rain water collection	1	Negative	Negative	Negative	Negative	0	Negative	Negative	Negative	Negative	0	Negative	Negative	Negative	Negative	0	Negative	Negative	Negative	Negative	0	0	0	0	0	0	1	0	0	0	1	1	1	0	1	1	0	0	1
K1108	86	Hotspot	Primary not completed	6	Farmer	1	2	Surface water	0	Surface water	0	Negative	Negative	Negative	Positive	4	Negative	Negative	Negative	Positive	7	Negative	Negative	Negative	Positive	3	Negative	Negative	Negative	Positive	7	1	0	0	0	0	0	0	0	0	1	1	0	0	1	1	0	0	1
K1109	86	Hotspot	Primary not completed	1	Farmer	0	1	Surface water	0	Surface water	0	Negative	Negative	Negative	Positive	7	Negative	Negative	Negative	Positive	15	Negative	Negative	Negative	Positive	9	Negative	Negative	Negative	Positive	12	1	0	0	0	0	0	0	0	0	1	1	0	0	1	1	0	0	0
K1110	86	Hotspot	Post secondary/college	3	Own business	1	2	Surface water	0	Rain water collection	1	Negative	Negative	Negative	Positive	1	Negative	Negative	Negative	Positive	1	Negative	Negative	Negative	Negative	0	Negative	Negative	Negative	Negative	0	1	0	0	0	0	0	0	0	0	1	1	0	0	1	1	0	0	1
K1111	86	Hotspot	Primary education	7	Farmer	0	1	Surface water	0	Surface water	0	Negative	Negative	Negative	Positive	48	Negative	Negative	Negative	Positive	60	Negative	Negative	Negative	Positive	63	Negative	Negative	Negative	Positive	50	1	0	0	0	0	0	0	0	0	1	1	0	0	1	1	0	0	1
K1112	86	Hotspot	Primary not completed	6	Fishing	0	1	Surface water	0	Surface water	0	Negative	Negative	Negative	Positive	8	Negative	Negative	Negative	Positive	9	Negative	Negative	Negative	Positive	9	Negative	Negative	Negative	Positive	12	1	0	0	0	0	0	0	0	0	1	1	0	0	0	1	0	0	1
K1113	86	Hotspot	None	1	Own business	1	2	Surface water	0	Surface water	0	Negative	Negative	Negative	Positive	4	Negative	Negative	Negative	Positive	5	Negative	Negative	Negative	Positive	1	Negative	Negative	Negative	Negative	0	1	0	0	0	0	0	0	0	0	1	1	0	0	1	1	0	0	0
K1114	86	Hotspot	Primary education	2	Farmer	1	2	Surface water	0	Rain water collection	1	Positive	Negative	Negative	Positive	1	Positive	Negative	Negative	Negative	0	Positive	Negative	Negative	Positive	3	Positive	Negative	Negative	Positive	1	1	1	0	0	1	0	0	0	0	1	1	0	0	1	1	0	0	1
K1115	86	Hotspot	Primary education	4	Fishing	0	1	Surface water	0	Surface water	0	Negative	Negative	Negative	Positive	6	Negative	Negative	Negative	Positive	3	Negative	Negative	Negative	Positive	2	Negative	Negative	Negative	Positive	2	1	0	0	0	0	0	0	0	0	1	1	0	0	1	1	0	0	1
K1116	86	Hotspot	Secondary education	4	Salaried worker	1	2	Hand pump	1	Public piped water	1	Negative	Negative	Negative	Negative	0	Negative	Negative	Negative	Negative	0	Negative	Negative	Negative	Negative	0	Negative	Negative	Negative	Negative	0	0	0	0	0	0	1	0	0	1	1	1	0	1	1	1	0	0	1
K1117	86	Hotspot	Post secondary/college	6	Salaried worker	1	2	Unprotected dug well	0	Public piped water	1	Negative	Negative	Negative	Negative	0	Negative	Negative	Negative	Negative	0	Negative	Negative	Negative	Negative	0	Negative	Negative	Negative	Negative	0	0	0	0	0	0	1	0	0	1	1	1	1	0	0	1	0	0	1
K1118	86	Hotspot	Post secondary/college	5	Salaried worker	1	2	Hand pump	1	Hand pump	1	Negative	Negative	Negative	Negative	0	Negative	Negative	Negative	Negative	0	Negative	Negative	Negative	Negative	0	Negative	Negative	Negative	Negative	0	0	0	0	0	0	0	0	0	1	1	1	1	0	1	1	0	0	1
K1119	86	Hotspot	Post secondary/college	5	Salaried worker	1	2	Surface water	0	Rain water collection	1	Negative	Negative	Negative	Negative	0	Negative	Negative	Negative	Negative	0	Negative	Negative	Negative	Negative	0	Negative	Negative	Negative	Negative	0	0	0	0	0	0	0	0	0	0	1	1	0	0	1	1	0	0	1
K1120	86	Hotspot	Post secondary/college	1	Salaried worker	1	2	Unprotected dug well	0	Public piped water	1	Negative	Negative	Negative	Negative	0	Negative	Negative	Negative	Negative	0	Negative	Negative	Negative	Negative	0	Negative	Negative	Negative	Negative	0	0	0	0	0	0	0	0	0	0	0	1	0	1	1	1	1	0	1
K1121	86	Hotspot	Post secondary/college	2	Salaried worker	1	2	Surface water	0	Surface water	0	Negative	Negative	Negative	Positive	26	Negative	Negative	Negative	Positive	17	Negative	Negative	Negative	Positive	22	Negative	Negative	Negative	Positive	15	1	0	0	0	0	1	0	0	1	1	0	0	0	1	1	0	0	1
K1122	86	Hotspot	Post secondary/college	8	Salaried worker	1	2	Rain water collection	1	Rain water collection	1	Negative	Negative	Negative	Negative	0	Negative	Negative	Negative	Negative	0	Negative	Negative	Negative	Negative	0	Negative	Negative	Negative	Negative	0	0	0	0	0	0	1	0	0	1	1	1	1	1	1	1	1	0	1
K1123	86	Hotspot	Primary not completed	4	Skilled labour	0	1	Surface water	0	Surface water	0	Negative	Negative	Negative	Positive	21	Negative	Negative	Negative	Positive	20	Negative	Negative	Negative	Positive	13	Negative	Negative	Negative	Positive	10	1	0	0	0	0	0	0	0	0	0	0	0	0	1	1	0	0	1
K1124	86	Hotspot	Secondary education	4	Skilled labour	1	2	Surface water	0	Rain water collection	1	Negative	Negative	Negative	Positive	1	Negative	Negative	Negative	Positive	0	Negative	Negative	Negative	Negative	0	Negative	Negative	Negative	Negative	0	1	0	0	0	0	0	0	0	0	1	1	0	0	1	1	0	0	1
K1125	86	Hotspot	Secondary not completed	6	Skilled labour	1	2	Surface water	0	Surface water	0	Negative	Negative	Negative	Positive	2	Negative	Negative	Negative	Positive	5	Negative	Negative	Negative	Negative	0	Negative	Negative	Negative	Negative	0	1	0	0	0	0	0	0	0	0	1	1	0	0	1	0	0	0	1
K1126	86	Hotspot	Primary not completed	7	Own business	1	2	Surface water	0	Surface water	0	Negative	Negative	Negative	Negative	0	Negative	Negative	Negative	Negative	0	Negative	Negative	Negative	Negative	0	Negative	Negative	Negative	Negative	0	0	0	0	0	0	0	0	0	0	0	1	0	0	1	1	0	0	1
K1127	86	Hotspot	Secondary not completed	4	Fishing	1	2	Surface water	0	Surface water	0	Negative	Negative	Negative	Negative	0	Negative	Negative	Negative	Positive	1	Negative	Negative	Negative	Negative	0	Negative	Negative	Negative	Negative	0	1	0	0	0	0	0	0	0	0	1	0	1	1	1	1	0	0	1
K1128	86	Hotspot	Primary education	4	Skilled labour	1	2	Surface water	0	Rain water collection	1	Negative	Negative	Negative	Positive	22	Negative	Negative	Negative	Positive	20	Negative	Negative	Negative	Positive	27	Negative	Negative	Negative	Positive	20	1	0	0	0	0	1	0	0	0	1	1	0	0	1	1	0	0	1
K1129	86	Hotspot	Secondary not completed	4	Fishing	1	2	Surface water	0	Surface water	0	Negative	Negative	Negative	Positive	9	Negative	Negative	Negative	Positive	6	Negative	Negative	Negative	Positive	19	Negative	Negative	Negative	Positive	16	1	0	0	0	0	0	0	0	1	1	1	0	0	1	1	0	0	1
K1130	86	Hotspot	Primary education	6	Fishing	1	2	Surface water	0	Surface water	0	Negative	Negative	Negative	Positive	8	Negative	Negative	Negative	Positive	6	Negative	Negative	Negative	Positive	12	Negative	Negative	Negative	Positive	15	1	0	0	0	0	0	0	0	0	1	1	0	0	1	1	0	0	0
K1131	86	Hotspot	Secondary not completed	7	Fishing	1	2	Surface water	0	Surface water	0	Negative	Negative	Negative	Negative	0	Negative	Negative	Negative	Negative	0	Negative	Negative	Negative	Negative	0	Negative	Negative	Negative	Negative	0	0	0	0	0	0	0	0	0	0	1	0	0	0	1	1	0	0	1
K1132	86	Hotspot	Primary not completed	2	Fishing	0	1	Surface water	0	Surface water	0	Negative	Negative	Negative	Positive	5	Negative	Negative	Negative	Positive	7	Negative	Negative	Negative	Positive	1	Negative	Negative	Negative	Positive	2	1	0	0	0	0	0	0	0	0	1	1	0	0	1	1	0	0	1
K1133	86	Hotspot	Secondary not completed	3	Own business	1	2	Surface water	0	Rain water collection	1	Negative	Negative	Negative	Positive	1	Negative	Negative	Negative	Negative	0	Negative	Negative	Negative	Negative	0	Negative	Negative	Negative	Negative	0	1	0	0	0	0	1	0	0	1	1	1	0	0	1	1	0	0	1
K1134	86	Hotspot	Primary not completed	4	Skilled labour	0	1	Surface water	0	Public piped water	1	Negative	Negative	Negative	Positive	44	Negative	Negative	Negative	Positive	30	Negative	Negative	Negative	Positive	40	Negative	Negative	Negative	Positive	36	1	0	0	0	0	0	0	0	0	1	1	0	1	1	1	0	0	1
K1135	86	Hotspot	Primary education	4	Fishing	1	2	Surface water	0	Public piped water	1	Negative	Negative	Negative	Positive	4	Negative	Negative	Negative	Positive	14	Negative	Negative	Negative	Positive	9	Negative	Negative	Negative	Positive	9	1	0	0	0	0	0	0	0	0	1	1	0	1	1	1	0	0	1
K1136	86	Hotspot	Secondary not completed	7	Own business	1	2	Surface water	0	Hand pump	1	Negative	Negative	Negative	Negative	0	Negative	Negative	Negative	Negative	0	Negative	Negative	Negative	Positive	2	Negative	Negative	Negative	Positive	2	1	0	0	0	0	0	0	0	1	1	1	0	0	1	1	0	0	1
K1137	86	Hotspot	Primary education	4	Farmer	0	1	Surface water	0	Hand pump	1	Negative	Negative	Negative	Positive	14	Negative	Negative	Negative	Positive	69	Negative	Negative	Negative	Positive	69	Negative	Negative	Negative	Positive	85	1	0	0	0	0	0	0	0	0	1	1	0	0	1	1	0	0	1
K1138	86	Hotspot	Primary education	10	Farmer	1	2	Surface water	0	Hand pump	1	Negative	Negative	Negative	Negative	0	Negative	Negative	Negative	Negative	0	Negative	Negative	Negative	Negative	0	Negative	Negative	Negative	Negative	0	0	0	0	0	0	0	0	0	0	1	1	0	0	1	1	0	0	1
K1139	86	Hotspot	Primary education	6	Farmer	1	2	Surface water	0	Hand pump	1	Negative	Negative	Negative	Negative	0	Negative	Negative	Negative	Positive	5	Negative	Negative	Negative	Positive	1	Negative	Negative	Negative	Positive	5	1	0	0	0	0	0	0	0	0	1	0	0	0	1	1	0	0	1
K1140	86	Hotspot	Primary education	2	Fishing	1	2	Surface water	0	Hand pump	1	Negative	Negative	Negative	Positive	0	Negative	Negative	Negative	Positive	4	Negative	Negative	Negative	Positive	6	Negative	Negative	Negative	Positive	3	1	0	0	0	0	0	0	0	0	1	0	0	0	1	1	0	0	0
K1141	86	Hotspot	Primary not completed	2	Farmer	1	2	Surface water	0	Hand pump	1	Negative	Negative	Negative	Negative	0	Negative	Negative	Negative	Negative	0	Negative	Negative	Negative	Negative	0	Negative	Negative	Negative	Negative	0	0	0	0	0	0	0	0	0	1	1	0	0	0	1	0	0	0	1
K1142	86	Hotspot	Primary not completed	3	Fishing	0	1	Surface water	0	Surface water	0	Negative	Negative	Negative	Positive	2	Negative	Negative	Negative	Negative	0	Negative	Negative	Negative	Positive	3	Negative	Negative	Negative	Negative	0	1	0	0	0	0	0	0	0	0	1	1	0	0	1	1	0	0	1
K1143	86	Hotspot	Primary not completed	3	Own business	1	2	Surface water	0	Surface water	0	Negative	Negative	Negative	Positive	5	Negative	Negative	Negative	Positive	2	Negative	Negative	Negative	Positive	2	Negative	Negative	Negative	Positive	5	1	0	0	0	0	0	0	0	0	1	1	0	0	1	1	0	0	1
K1144	86	Hotspot	Secondary not completed	4	Farmer	1	2	Surface water	0	Surface water	0	Negative	Negative	Negative	Negative	0	Negative	Negative	Negative	Negative	0	Negative	Negative	Negative	Positive	1	Negative	Negative	Negative	Negative	0	1	0	0	0	0	0	0	0	0	1	1	0	0	1	1	0	0	1
K1145	86	Hotspot	Primary education	2	Skilled labour	1	2	Surface water	0	Surface water	0	Negative	Negative	Negative	Positive	2	Negative	Negative	Negative	Positive	12	Negative	Negative	Negative	Positive	11	Negative	Negative	Negative	Positive	12	1	0	0	0	0	0	0	0	0	1	0	0	0	0	0	0	0	1
K1146	86	Hotspot	Primary education	7	Farmer	1	2	Surface water	0	Surface water	0	Negative	Negative	Negative	Negative	0	Negative	Negative	Negative	Negative	0	Negative	Negative	Negative	Positive	4	Negative	Negative	Negative	Negative	0	1	0	0	0	0	0	0	0	0	1	1	0	0	1	1	0	0	1
K1147	86	Hotspot	Primary education	5	Skilled labour	0	1	Surface water	0	Surface water	0	Negative	Negative	Negative	Positive	4	Negative	Negative	Negative	Positive	2	Negative	Negative	Negative	Positive	6	Negative	Negative	Negative	Positive	11	1	0	0	0	0	0	0	0	0	1	0	0	0	1	1	0	0	1
K1148	86	Hotspot	Primary not completed	5	Fishing	1	2	Surface water	0	Surface water	0	Negative	Negative	Negative	Positive	2	Negative	Negative	Negative	Positive	1	Negative	Negative	Negative	Positive	5	Negative	Negative	Negative	Positive	3	1	0	0	0	0	0	0	0	0	1	1	0	0	1	1	0	0	1
K1149	86	Hotspot	Primary not completed	7	Fishing	0	1	Surface water	0	In home piped water	1	Positive	Negative	Negative	Positive	57	Positive	Negative	Negative	Positive	53	Positive	Negative	Negative	Positive	45	Positive	Negative	Negative	Positive	29	1	1	0	0	1	0	0	0	0	1	1	0	0	1	1	0	0	1
K1150	86	Hotspot	Secondary not completed	8	Own business	1	2	Surface water	0	Hand pump	1	Negative	Negative	Negative	Negative	0	Negative	Negative	Negative	Positive	2	Negative	Negative	Negative	Negative	0	Negative	Negative	Negative	Negative	0	1	0	0	0	0	0	0	0	1	1	1	0	0	1	1	0	0	1
K1151	86	Hotspot	Secondary not completed	6	Skilled labour	0	1	Surface water	0	Surface water	0	Negative	Negative	Negative	Negative	0	Negative	Negative	Negative	Negative	0	Negative	Negative	Negative	Negative	0	Negative	Negative	Negative	Negative	0	0	0	0	0	0	0	0	0	0	1	1	0	0	1	1	0	0	1
[truncated: 26 more columns]
