# Supplementary material for: Socioeconomic determinants of Schistosoma mansoni infection using multiple correspondence analysis among rural western Kenyan communities: Evidence from a household-based study
Source: PLoS One. 2021 Jun 23;16(6):e0253041. doi: 10.1371/journal.pone.0253041 (PMC8221481; doi:10.1371/journal.pone.0253041)
Supplement: S2 Data — (XLSX) [file pone.0253041.s002.xlsx]

## Sheet: Sheet1
variable_name	Description	type	Options
sampleId	Stool sample tracking number	text
village_id	Village Identification number	integer
village_type	Village type	text	Hotspot, Non Hotspot
q4_education_level	Highest education level	text	None, Primary not completed, Primary completed, Secondary not completed, Secondary education, Post secondary/college
q5_hhold_number	Number of people in the household	integer
q9_income_ac	Main source of income	text
q22_latrine_pres	Presence of latrine	option	1=Yes, 0=No
latrine_type	Type of latrine	option	1=No latrine, 2=Pit latrine, 3=VIP latrine
q26_water_bathin	Main Source of water for bathing	text
q28_drinking_sou	Main Source of water for drinking	text
water_source_protected_d	Nature of the Main Source of water for drinking	option	0=Surface water, 1=Protected source
water_source_protected_b	Nature of the Main Source of water for drinking	option	0=Surface water, 1=Protected source
slide_1hworm	Slide 1Parasitological results for Hookworm	text
slide_1ascaris	Slide 1Parasitological results for ascaris	text
slide_1tt	Slide 1Parasitological results for TT	text
slide_1s_mansoni	Slide 1Parasitological results for S. mansoni	text
slide_1number_of_s_mansoni	Number of parasite of s mansoni observed in slide 1	integer
slide_2hworm	Slide 2Parasitological results for Hookworm	text
slide_2ascaris	Slide 2Parasitological results for ascaris	text
slide_2tt	Slide 2Parasitological results for TT	text
slide_2s_mansoni	Slide 2Parasitological results for S. mansoni	text
slide_2number_of_s_mansoni	Number of parasite of s mansoni observed in slide 2	integer
slide_3hworm	Slide 3Parasitological results for Hookworm	text
slide_3ascaris	Slide 3Parasitological results for ascaris	text
slide_3tt	Slide 3Parasitological results for TT	text
slide_3s_mansoni	Slide 3Parasitological results for S. mansoni	text
slide_3number_of_s_mansoni	Number of parasite of s mansoni observed in slide 3	integer
slide_4hworm	Slide 4Parasitological results for Hookworm	text
slide_4ascaris	Slide 4Parasitological results for ascaris	text
slide_4tt	Slide 4Parasitological results for TT	text
slide_4s_mansoni	Slide 4Parasitological results for S. mansoni	text
slide_4number_of_s_mansoni	Number of parasite of s mansoni observed in slide 4	integer
sm_status	Infection status for s mansoni	option	1=Positive, 0=Negative
hookworm_status	Infection status for hookworm	option	1=Positive, 0=Negative
ascaris_status	Infection status for ascaris	option	1=Positive, 0=Negative
tt_status	Infection status for TT	option	1=Positive, 0=Negative
sth_status	Infection status for any Soil transmitted Helminth	option	1=Positive, 0=Negative
q10_electricity	Presence of electricity	option	1=Yes, 0=No
q10_refridge	precence of refridgirator	option	1=Yes, 0=No
q10_fan	Precence of fan	option	1=Yes, 0=No
q10_wallclock	Presence of wall clock	option	1=Yes, 0=No
q10_woodenbed	Presence of wooden bed	option	1=Yes, 0=No
q10_sofa	Presence of sofa set	option	1=Yes, 0=No
q10_diningtable	Presence of dinning table	option	1=Yes, 0=No
q10_carpet	Presence of carpet	option	1=Yes, 0=No
q10_matress	Presence of matress	option	1=Yes, 0=No
q10_mosquitonet	Presence of mosquitonet	option	1=Yes, 0=No
q10_car	Presence of carpet	option	1=Yes, 0=No
q10_tractor	Presence of tractor	option	1=Yes, 0=No
q10_cellphone	Presence of cell phone	option	1=Yes, 0=No
q10_radio	Presence of radio	option	1=Yes, 0=No
q10_cupboard	Presence of cup board	option	1=Yes, 0=No
q10_wardrobe	Presence of wardrobe	option	1=Yes, 0=No
q10_bike	Presence of bicycle	option	1=Yes, 0=No
q10_telephone	Presence of telephone	option	1=Yes, 0=No
q10_tv	Presence of television	option	1=Yes, 0=No
q10_motorbike	Presence of motorbike	option	1=Yes, 0=No
q10_enginedhow	Presence of engine dhow	option	1=Yes, 0=No
q10_paddledhow	Presence of paddle dhow	option	1=Yes, 0=No
q10_sewingmachine	Presence of sewing machine	option	1=Yes, 0=No
q10_cart	Presence of cart	option	1=Yes, 0=No
q10_plough	Presence of plough	option	1=Yes, 0=No
soil_floor	Floor made of soil	option	1=Yes, 0=No
mixed_floor	Floor made of mixed materials	option	1=Yes, 0=No
cement_floor	Floor made of cement	option	1=Yes, 0=No
natural_roof	Roof made of natural materials	option	1=Yes, 0=No
iron_roof	Floor made of iron	option	1=Yes, 0=No
tile_roof	Floor made of tiles	option	1=Yes, 0=No
soil_wall	Walls made of soil	option	1=Yes, 0=No
soilbr_wall	Walls made of soil bricks	option	1=Yes, 0=No
burnbr_wall	Walls made of burned bricks	option	1=Yes, 0=No
cement_wall	Walls made of Cement	option	1=Yes, 0=No
dim1	MCA first dimension component	float
dim2	MCA second dimension component	float
quintiles	Wealth quintiles based on first dimension	option	1=Poorest, 2=Second poor, 3=Third poor, 4=Less poor, 5=Least poor
poor	Binary Poverty Index	option	1=Poor, 0=Less poor
